# Supplementary material for: Time-Restricted Eating Regimen Differentially Affects Circulatory miRNA Expression in Older Overweight Adults
Source: Nutrients. 2022 Apr 28;14(9):1843. doi: 10.3390/nu14091843 (PMC9100641; doi:10.3390/nu14091843)
Supplement: Supplementary file 1 [file nutrients-14-01843-s001.zip]

Archive with 2 entries (2 files):
- Supp File 1.xlsx
- Supp File 2.xlsx
