# Supplementary material for: Time-Restricted Eating Regimen Differentially Affects Circulatory miRNA Expression in Older Overweight Adults
Source: Nutrients. 2022 Apr 28;14(9):1843. doi: 10.3390/nu14091843 (PMC9100641; doi:10.3390/nu14091843)
Supplement: Supplementary file 1 [file nutrients-14-01843-s001.zip › Supp File 1.xlsx]

## Sheet: Sheet 1 - results
results
	baseMean	log2FoldChange	pvalue
miR-2467-3p	67.6341	-0.409118	0.0017493
miR-4649-5p	50.9251	-0.418555	0.00546789
miR-4513	135.336	0.397355	0.015291
miR-3132	62.045	-0.316482	0.0214974
miR-411-5p	81.6029	0.35166	0.0237198
miR-7162-3p	52.2254	0.313816	0.0265287
miR-301a-3p	64.0511	-0.323961	0.0278418
miR-5682	130.679	0.362402	0.0280312
miR-19a-5p	51.4143	-0.31491	0.031549
miR-543	42.7088	-0.332066	0.0355556
miR-495-3p	58.5868	-0.298557	0.0365434
miR-4761-3p	54.4763	-0.283068	0.0381006
miR-623	437.233	0.289573	0.0440322
miR-4303	266.351	0.305221	0.045014
miR-6740-3p	102.656	0.319479	0.0525765
miR-4278	50.9726	0.285384	0.0529362
miR-4794	68.1792	0.292758	0.0537903
miR-6878-3p	36.9786	0.309827	0.0556023
miR-6806-5p	64.123	0.25746	0.0570139
miR-555	62.9999	0.254478	0.0588926
miR-4693-3p	43.2532	0.300605	0.0594992
miR-3978	65.494	0.278971	0.0605671
miR-431-5p	36.9398	-0.308308	0.0609772
miR-192-5p	73.7112	-0.254473	0.0631585
miR-3681-5p	987.243	0.238071	0.063815
miR-744-5p	76.256	-0.287439	0.063964
miR-31-5p	72.1475	0.25781	0.0648952
miR-130b-5p	43.0822	-0.297672	0.0684614
miR-605-3p	62.9999	-0.250886	0.0697658
miR-4691-5p	49.9304	0.265715	0.0728903
miR-449c-3p	50.4988	0.263544	0.0736506
miR-7706	110.473	0.294522	0.0742242
miR-4461	192.642	-0.292395	0.0751597
miR-490-5p	65.4942	0.261659	0.0773559
miR-1256	41.9285	0.276076	0.0780074
miR-6078	55.0459	0.250709	0.0789577
miR-4727-3p	81.5353	0.237668	0.0792146
miR-148a-3p	130.481	-0.284675	0.079389
miR-376a-2-5p	72.9381	0.250614	0.0822222
miR-367-5p	378.726	0.250479	0.0822394
miR-4421	64.1071	-0.227124	0.082355
miR-7160-5p	107.919	0.281555	0.0838159
miR-494-5p	41.4475	0.279699	0.0840032
miR-933	763.301	0.231302	0.0845215
miR-6854-5p	70.8888	0.257778	0.0850885
miR-6842-3p	727.548	0.237628	0.0854888
miR-6081	1740.36	0.216297	0.0864555
miR-8056	64.2331	0.221796	0.0880534
miR-646	609.081	0.22657	0.0922684
miR-1343-5p	1819	0.215081	0.0930019
miR-378c	52.8562	-0.257966	0.0939686
miR-4697-5p	1100.26	0.227964	0.0941583
miR-298	130.529	0.273084	0.0954195
miR-4487	315.035	0.253465	0.0963842
miR-3689a-3p	64.565	-0.242549	0.0980325
miR-4530	659.479	0.231548	0.0980617
miR-4707-5p	1489.65	0.214147	0.0987667
miR-551a	50.1318	-0.232093	0.0993924
miR-6830-3p	47.5532	0.257071	0.0995567
miR-4326	161.757	0.264899	0.101902
miR-135b-3p	247.672	0.250341	0.102065
miR-6825-5p	146.681	0.267616	0.103019
miR-124-3p	67.0056	0.267958	0.103364
miR-6820-3p	49.7305	0.235451	0.103591
miR-1914-3p	88.9744	-0.228165	0.105641
miR-2467-5p	113.538	0.266674	0.105962
miR-5008-5p	2019.63	0.204624	0.107495
miR-4484	1004.73	0.216831	0.107727
miR-6838-3p	320.832	0.234675	0.108216
miR-593-5p	56.2408	-0.244281	0.108476
miR-100-5p	77.7365	-0.223293	0.109217
miR-4693-5p	47.4607	0.236024	0.109412
miR-4499	89.1558	0.236466	0.110942
miR-939-5p	899.535	0.21062	0.112917
miR-199a-3p	379.641	-0.254976	0.114487
miR-3169	3382.37	0.195333	0.114647
miR-7843-5p	57.9299	0.212091	0.116776
miR-208a-3p	73.9488	0.234876	0.116815
miR-1909-3p	448.506	0.224868	0.117698
miR-4266	2291.72	0.19842	0.118635
miR-4293	92.247	0.233979	0.119024
miR-6791-3p	1578.97	0.203326	0.121099
miR-3917	2635.46	0.195336	0.123166
miR-129-2-3p	44.2326	0.240932	0.123366
miR-2114-5p	248.953	0.238034	0.123441
miR-3124-5p	1501.56	0.202253	0.124392
miR-619-3p	2174.56	0.190062	0.124808
miR-296-3p	69.6416	-0.225349	0.124964
miR-1199-3p	200.8	0.243894	0.125264
miR-3619-5p	446.577	0.219128	0.126499
miR-340-5p	53.0589	-0.229132	0.128025
miR-6738-3p	34.3524	-0.248966	0.128938
miR-6776-3p	52.2192	-0.208822	0.129497
miR-4268	853.696	0.205952	0.129537
miR-127-5p	186.811	0.244555	0.129686
miR-4302	127.505	0.248957	0.130407
miR-6770-3p	2892.01	0.186733	0.13123
miR-200a-3p	46.5855	-0.230466	0.132227
miR-572	1826.59	0.193812	0.133031
miR-4747-5p	44.2126	-0.229494	0.133505
miR-199a-5p	185.777	-0.244969	0.136255
miR-4253	79.9539	-0.198724	0.136718
miR-614	47.7638	0.227983	0.136733
miR-6071	93.5732	0.241085	0.137073
miR-671-3p	155.24	0.243717	0.137624
miR-379-5p	36.3415	-0.242103	0.138911
miR-6856-5p	56.6217	-0.220743	0.139043
miR-6757-5p	68.1077	-0.198581	0.139077
miR-3677-5p	7731.84	0.180355	0.139209
miR-3166	62.7989	0.218637	0.139565
miR-4731-5p	206.745	0.226722	0.141026
miR-4468	52.7488	0.24258	0.141332
miR-193a-3p	7050.4	0.176863	0.143292
miR-1178-5p	197.842	0.236035	0.143738
miR-6501-3p	37.7046	-0.240862	0.144033
miR-4519	16217.1	0.176351	0.144625
miR-345-3p	42.296	0.236795	0.144647
miR-662	2038.81	0.186547	0.145741
miR-140-5p	73.1927	-0.218368	0.146193
miR-4748	38.7612	-0.23844	0.146685
miR-410-3p	637.189	0.205692	0.147138
miR-3939	55.68	-0.19895	0.147216
miR-205-5p	44.8826	-0.221674	0.147244
miR-4417	2367.59	0.18956	0.147492
miR-6723-5p	113.093	-0.227106	0.147687
miR-4746-5p	2734.16	0.181841	0.147968
miR-6847-5p	35.0278	-0.230604	0.151294
miR-18b-5p	115.858	-0.215542	0.152382
miR-6814-3p	145.315	0.235232	0.152451
miR-3714	4581.29	0.174866	0.1542
miR-1282	57.5312	-0.215252	0.154749
miR-4783-3p	450.592	0.201706	0.157042
miR-4296	110.184	0.224751	0.157351
miR-6750-5p	15481.8	0.170274	0.157487
miR-299-3p	107.553	0.220256	0.158065
miR-6780a-5p	91.3376	0.229047	0.158305
miR-510-3p	39.6881	-0.230387	0.159471
miR-3192-3p	82.6461	0.217621	0.159815
miR-589-5p	107.712	0.227177	0.161
miR-6791-5p	268.07	0.211202	0.162331
miR-497-3p	8906.43	0.17067	0.162599
miR-6130	38.9591	-0.229432	0.162829
miR-632	87.6883	0.222288	0.164008
miR-4701-3p	50.8189	0.210312	0.164212
miR-6836-5p	242.715	0.218091	0.165183
miR-648	13192.9	0.168067	0.165562
miR-663b	2431.58	0.17428	0.166657
miR-33b-3p	130.47	0.227178	0.167273
miR-580-5p	46.8274	0.206996	0.167707
miR-6816-3p	958.647	0.188508	0.168491
miR-422a	91.0807	-0.192551	0.168866
miR-6770-5p	40.694	-0.224357	0.170063
miR-4535	113.523	-0.216599	0.17035
miR-767-3p	48.4617	0.192937	0.171384
miR-3177-3p	319.229	0.205607	0.172112
miR-6080	9392.14	0.165656	0.172492
miR-4522	7182.81	0.166638	0.172844
miR-4515	246.672	0.213568	0.173129
miR-6823-3p	189.184	0.216906	0.173427
miR-608	46.2448	-0.219108	0.175744
miR-4327	50.2211	-0.19913	0.177026
miR-6800-5p	183.455	0.218351	0.177479
miR-3135a	147.643	-0.218919	0.178931
miR-4533	45.9418	0.213851	0.179062
miR-7846-3p	795.421	0.188468	0.179915
miR-4664-3p	6645.66	0.163138	0.180265
miR-6715b-3p	1182.66	0.178294	0.181747
miR-4419a	112.644	-0.213343	0.183071
miR-3666	37.4524	-0.2166	0.184639
miR-6861-3p	369.869	0.196568	0.185326
miR-6811-3p	110.661	0.209208	0.185679
miR-4673	1432.08	0.175163	0.185682
miR-8079	317.212	0.195802	0.187023
miR-6774-3p	665.649	0.182527	0.1873
miR-6848-3p	277.904	0.197898	0.187479
miR-24-2-5p	46.5209	-0.201793	0.189455
miR-874-5p	37.6131	0.209529	0.190086
miR-28-5p	123.408	-0.199879	0.190239
miR-4514	53.782	-0.191587	0.190312
miR-6841-5p	48.7588	0.192203	0.190765
let-7g-3p	907.749	0.175961	0.191055
miR-4683	54.8619	0.186532	0.191711
miR-4743-5p	47.8585	-0.185399	0.19174
miR-323a-5p	58.0669	0.195503	0.191868
miR-6720-3p	49.0082	-0.197566	0.194756
miR-4793-5p	12721	0.157627	0.196165
miR-5088-5p	34.2299	-0.212216	0.197092
miR-3126-5p	97.1262	0.201857	0.198226
miR-4312	47.2449	-0.189457	0.19887
miR-874-3p	3931.79	0.159712	0.199897
miR-3155a	71.1516	0.167997	0.199992
miR-6510-3p	180.912	0.20644	0.202853
miR-6889-3p	48.309	0.180817	0.205036
miR-4539	128.881	-0.207997	0.206344
miR-151a-3p	204.105	-0.207999	0.206739
miR-4726-5p	148.246	0.208006	0.207398
miR-2392	93.6773	-0.193121	0.207576
miR-6747-5p	75.3596	-0.166048	0.208673
miR-323a-3p	32.0787	-0.205992	0.210171
miR-5189-5p	56.2054	-0.164711	0.210387
miR-6811-5p	422.176	0.182749	0.213965
miR-4283	46.9436	0.198589	0.214854
miR-5003-5p	43.2021	-0.196893	0.215714
miR-4665-5p	9874.3	0.149454	0.216712
miR-1304-5p	59.2448	-0.163873	0.218539
miR-8085	60.9305	-0.167011	0.221198
miR-934	25.0115	-0.187532	0.221216
miR-4450	38.7409	-0.201341	0.221704
miR-935	452.973	0.176866	0.221949
miR-33a-5p	91.3952	-0.17026	0.224086
miR-33b-5p	5424.85	0.151608	0.22448
miR-4426	71.9355	0.156296	0.225061
miR-4297	477.44	0.176413	0.225394
miR-6742-5p	3239.48	0.154532	0.225493
miR-181b-5p	227.273	0.191416	0.225507
miR-1909-5p	510.375	0.174177	0.226216
miR-7703	136.357	0.199623	0.226256
miR-1180-5p	81.7338	0.196636	0.228106
miR-4690-3p	209.772	0.190879	0.228418
miR-218-1-3p	220.733	0.191948	0.228657
miR-6885-3p	54.2773	0.163884	0.228728
miR-616-3p	60.791	-0.156321	0.229055
miR-4745-3p	465.477	0.171608	0.229911
miR-6768-3p	42.9865	0.188576	0.23075
miR-584-5p	77.9622	-0.178895	0.232984
miR-144-5p	151.794	-0.194055	0.23323
miR-5007-3p	33.4629	0.191845	0.235043
miR-128-1-5p	115.798	0.195112	0.235406
miR-4436b-3p	52.5908	-0.166116	0.236703
miR-4474-3p	35.0962	-0.194995	0.236751
miR-4684-3p	71.3426	-0.155556	0.238478
miR-4449	2338.84	0.1539	0.238715
miR-7850-5p	33.3266	0.19136	0.238795
miR-6834-5p	41.9787	-0.184105	0.240424
miR-134-5p	51.4574	-0.166884	0.240968
miR-193b-5p	47.1499	-0.168382	0.24173
miR-150-3p	66.124	-0.150564	0.243926
let-7e-5p	126.627	-0.182817	0.244351
miR-6871-5p	38.0471	-0.191507	0.244923
miR-671-5p	40128	0.141215	0.246495
miR-4706	6545.1	0.143459	0.248127
miR-590-5p	69.2402	-0.160061	0.24963
miR-5572	50.4171	0.17187	0.249991
miR-7160-3p	46.1162	-0.168623	0.250574
miR-6760-5p	80.1634	-0.155453	0.250872
miR-887-5p	39.3812	0.189008	0.251252
miR-139-3p	229.47	0.178781	0.25247
miR-539-5p	30.51	0.183868	0.254282
miR-7843-3p	33.0043	-0.187833	0.254527
miR-3150b-5p	34.1123	-0.187278	0.254757
miR-146b-3p	37.8822	-0.186876	0.256896
miR-3187-5p	82.4808	0.16464	0.257599
miR-6069	4371.58	0.141393	0.257765
miR-1307-5p	18468.4	0.13784	0.258105
miR-324-3p	1051.62	0.156	0.258429
miR-204-5p	41.5979	-0.177837	0.258825
miR-4299	38.6405	-0.180828	0.260589
miR-1537-3p	42.5922	-0.184508	0.261133
miR-6837-5p	46.4977	0.164376	0.26182
miR-99b-5p	100.358	-0.166066	0.263235
miR-4649-3p	60.5931	0.156866	0.263657
miR-3649	36.3607	-0.183192	0.266133
miR-4766-5p	37.4314	0.183016	0.266171
miR-299-5p	131.945	0.180977	0.266479
miR-4653-3p	34.9436	0.180147	0.268352
miR-892b	31.9371	-0.18091	0.269614
miR-4473	891.522	0.151298	0.270794
miR-8052	32.9037	-0.181379	0.270839
miR-6720-5p	187.111	0.176001	0.270959
miR-502-5p	95.4861	-0.158264	0.271594
miR-6499-5p	188.256	0.17728	0.273007
miR-6821-3p	2212.75	0.142236	0.273245
miR-5000-5p	31.6895	0.179811	0.273705
miR-6831-5p	41.4378	-0.180176	0.273713
miR-4685-5p	30.4367	-0.180158	0.273899
miR-494-3p	45.8801	-0.170155	0.27423
miR-6768-5p	89.6047	0.159412	0.275478
miR-4322	58.4279	0.145141	0.275482
miR-4793-3p	40.3984	-0.176524	0.275702
miR-6747-3p	81.8624	0.168256	0.27575
miR-4259	34.7443	-0.179162	0.276969
miR-4747-3p	389.694	0.161585	0.277754
miR-8081	37.0696	-0.1781	0.278506
miR-3202	65.0622	-0.146028	0.280199
miR-6886-3p	83.335	0.177545	0.280299
miR-548ao-5p	35.0269	0.176965	0.280678
miR-3124-3p	576.301	0.153792	0.28068
miR-873-5p	1396.29	0.143848	0.281584
miR-3682-5p	30.2555	0.169565	0.281839
miR-194-5p	95.4636	-0.156082	0.282118
miR-3136-5p	33.7429	-0.170547	0.282411
miR-410-5p	35.4305	-0.176997	0.282467
miR-1243	28.5952	-0.165003	0.282661
miR-424-3p	86.148	-0.159215	0.28309
miR-513a-3p	41.9378	-0.168993	0.284068
miR-5579-5p	29.8352	-0.167316	0.284896
miR-4646-3p	62.8292	0.142378	0.285495
miR-219b-3p	33.4096	0.167214	0.286189
miR-641	36.6879	-0.17481	0.286445
miR-4329	55.6909	-0.14281	0.288006
miR-455-3p	35.6756	-0.174532	0.289642
miR-6766-5p	38.4468	-0.172453	0.289662
miR-6736-3p	127.385	0.173499	0.292638
miR-6132	74.2102	0.131829	0.292809
miR-224-3p	28.7796	-0.164888	0.294718
miR-6735-5p	61.4087	-0.172616	0.295287
miR-3909	29.5475	-0.168253	0.295505
miR-339-3p	73068.7	0.129016	0.295519
miR-202-3p	36.3129	0.172302	0.295654
miR-372-5p	42.8412	0.159064	0.29599
miR-5010-3p	221.857	0.163049	0.296186
miR-4457	36.2963	-0.167977	0.296406
miR-4267	272.222	0.162142	0.296855
miR-4314	46.806	-0.153304	0.297077
miR-5581-3p	33.6203	-0.171197	0.297357
miR-218-2-3p	60.9875	0.141057	0.297908
miR-1299	210.326	-0.170838	0.299749
miR-381-3p	56.9144	-0.135975	0.301589
miR-892c-5p	32.5941	-0.168386	0.301604
miR-6761-5p	728.806	0.145452	0.301634
miR-1291	265.057	0.16062	0.301693
miR-4300	24.4994	-0.163017	0.301758
miR-29b-1-5p	41.2696	-0.167521	0.302416
miR-18b-3p	38.4729	-0.164321	0.303555
miR-1306-3p	46.337	-0.165057	0.304299
miR-1269b	73.6571	-0.136308	0.304511
miR-3663-5p	51.5515	-0.145928	0.304514
miR-566	197.02	-0.167741	0.307883
miR-3127-3p	92.5068	0.148908	0.308111
miR-3928-5p	40.0213	0.161081	0.308374
miR-877-5p	61.3954	-0.134565	0.308736
miR-148b-3p	131.297	-0.159075	0.309125
miR-3123	39.927	-0.166735	0.309967
miR-664a-5p	41.02	-0.166311	0.310101
miR-6848-5p	87.2597	-0.156005	0.311487
miR-302a-3p	33.0967	-0.164791	0.313094
miR-10b-3p	31.0782	-0.155904	0.315351
miR-1587	121.06	-0.158885	0.316268
miR-1296-5p	38.6469	-0.162495	0.318404
miR-668-5p	44.7109	0.150493	0.318871
miR-4685-3p	492.609	0.141103	0.32011
miR-8071	93.1916	-0.14579	0.320178
miR-6819-5p	134.707	-0.159865	0.320406
miR-6884-3p	70.0943	-0.133202	0.320738
miR-3929	43.5225	-0.158116	0.321262
miR-664a-3p	44.5639	-0.153674	0.323475
miR-1910-5p	117.748	0.158575	0.324412
miR-1250-5p	46.9518	-0.153639	0.325418
miR-550a-5p	96.0571	-0.143427	0.325671
miR-525-5p	45.1188	0.15223	0.325912
miR-6814-5p	115.733	0.16162	0.32614
miR-8057	33.1852	-0.159874	0.326149
miR-10a-3p	44.8675	-0.151973	0.326405
miR-4722-5p	64.7389	0.133082	0.32718
miR-411-3p	31.3621	0.157624	0.327453
miR-650	72.5992	0.133312	0.327539
miR-6881-5p	88.087	-0.140124	0.32872
miR-195-3p	50.9068	0.140532	0.329536
miR-6784-5p	80.2098	-0.135051	0.32989
miR-1	34.9468	-0.158284	0.330368
miR-3116	31.2801	-0.156825	0.331043
miR-6809-3p	505.402	0.140308	0.331329
miR-626	36.7894	0.159602	0.331877
miR-5093	84.2806	-0.140255	0.332222
miR-4317	40.4969	0.158823	0.333771
miR-6863	34.1325	-0.155537	0.333915
miR-6737-3p	43.2964	-0.148405	0.334539
miR-6735-3p	478.756	0.143017	0.334716
miR-1322	79.1154	-0.126411	0.335063
miR-4668-3p	67.0458	0.13825	0.335385
miR-5189-3p	123.125	0.158429	0.336554
miR-6750-3p	49.9661	-0.135	0.336594
miR-6822-5p	51.2725	0.149293	0.336777
miR-7157-5p	32.1528	-0.155978	0.336797
miR-4707-3p	259.747	0.151984	0.336811
miR-188-3p	48.2121	-0.141563	0.33683
miR-4730	42.0055	0.151168	0.340044
miR-372-3p	546.927	0.136649	0.341021
miR-3198	45.2616	-0.142002	0.341922
miR-6893-3p	183.36	0.149807	0.342597
miR-584-3p	43.3202	0.150384	0.34275
miR-4699-3p	68.657	0.131191	0.344377
miR-513b-5p	30.1325	0.149987	0.344689
miR-21-5p	969.369	-0.137745	0.345201
miR-130a-3p	475.38	-0.150336	0.345498
miR-652-5p	67.7578	-0.147208	0.347714
miR-103a-3p	680.302	-0.141589	0.348698
miR-6738-5p	476.873	0.137021	0.351127
miR-4654	88.529	-0.145302	0.351171
miR-3122	28.8187	-0.146297	0.351396
miR-4442	250.261	0.14468	0.351437
miR-95-3p	42.3181	-0.151044	0.352085
miR-6717-5p	51.9234	-0.13001	0.353092
miR-4451	28.4462	0.146521	0.353562
miR-5691	41.335	0.148146	0.354209
miR-215-3p	27.203	0.146568	0.354736
miR-5090	28.1152	-0.150729	0.354796
miR-8078	176.658	-0.151416	0.356369
miR-376a-3p	68.9687	-0.120893	0.359466
miR-4435	43.352	-0.140747	0.359563
miR-520b	42.2117	-0.149547	0.36166
miR-4759	33.3005	-0.14847	0.361909
miR-363-5p	40.6689	0.144923	0.36302
miR-877-3p	217.654	0.144824	0.363585
miR-7976	41.5909	-0.142129	0.364247
miR-3672	33.061	0.142009	0.364287
miR-4310	35.9926	-0.149206	0.36456
miR-378j	36.6504	-0.148465	0.365048
miR-122-5p	485.652	-0.14058	0.365071
miR-6801-3p	94.0126	0.145602	0.365187
miR-6776-5p	61.314	-0.131424	0.365259
miR-7852-3p	32.4067	-0.137857	0.366342
miR-30d-3p	47.6239	-0.132204	0.36717
miR-5582-3p	86.2981	0.136096	0.367328
miR-4676-3p	467.538	0.133238	0.367706
miR-3154	67.3448	-0.12524	0.368682
miR-7-1-3p	56.5899	-0.123766	0.368882
miR-769-3p	31.8401	0.147001	0.370476
miR-1182	39.9584	-0.142743	0.370514
miR-3664-5p	32.4275	0.141339	0.370718
miR-6818-3p	45.9547	0.13646	0.371033
miR-331-3p	123.847	-0.143135	0.371241
let-7d-5p	470.05	-0.14046	0.372162
miR-4441	45.9569	-0.14473	0.372993
miR-381-5p	49.6562	0.13368	0.373504
miR-130b-3p	151.106	-0.143893	0.373554
miR-1254	499.269	-0.138615	0.374742
miR-4689	2336.91	0.114508	0.375094
miR-519e-3p	31.7684	0.136343	0.375177
miR-6788-3p	1509.12	0.115614	0.376302
miR-548az-5p	49.9872	-0.127674	0.376657
miR-374b-5p	175.244	-0.145558	0.37674
miR-101-3p	160.787	-0.142687	0.377093
miR-3153	54.5798	-0.129499	0.377735
miR-485-3p	42.6521	-0.140447	0.377829
miR-5190	104.696	0.140225	0.378116
miR-30a-3p	61.3935	-0.120498	0.378313
miR-5002-5p	34.0189	0.140603	0.379468
miR-373-5p	37.4865	-0.143135	0.380043
miR-6076	44.9073	-0.14029	0.380487
miR-6786-3p	30.3331	0.144284	0.380626
miR-548e-5p	90.8307	-0.133177	0.381201
miR-6745	65.1197	-0.116643	0.381775
miR-7111-3p	76.9662	0.132296	0.382781
miR-4294	85.9713	0.130935	0.383053
miR-2278	33.5194	-0.143548	0.383287
miR-7106-3p	131.779	0.143307	0.38506
miR-128-3p	116.471	-0.138505	0.385974
miR-4721	64.4268	-0.120552	0.386082
miR-6073	38.7586	0.127294	0.387415
miR-4277	60.505	-0.118758	0.387963
miR-16-1-3p	46.1105	0.129694	0.388089
miR-216a-5p	99.3019	0.138413	0.388674
let-7d-3p	129.684	-0.139633	0.389834
miR-4470	37.9269	-0.141682	0.390091
miR-6129	33.3258	-0.136457	0.390439
miR-4291	5278.65	0.109529	0.39047
miR-634	35.2925	-0.140604	0.390487
miR-30b-5p	646.978	-0.130936	0.390689
miR-6895-3p	47.9545	-0.12114	0.391025
miR-6868-5p	33.8328	0.140007	0.392247
miR-6515-3p	32.1431	-0.140822	0.392501
miR-3675-5p	33.9239	0.13871	0.393116
miR-3163	36.6807	-0.138865	0.393468
miR-6500-3p	50.5053	-0.125153	0.393549
miR-3137	43.2815	-0.139605	0.394129
miR-4686	31.5485	0.131955	0.394876
miR-4687-3p	176.297	0.13524	0.395351
miR-1303	164.736	-0.140088	0.395571
miR-3934-3p	41.6464	0.137404	0.39577
miR-208b-5p	46.3105	0.127465	0.395968
miR-4423-5p	34.3948	0.139403	0.396238
miR-3126-3p	49.2314	-0.119103	0.396331
miR-3685	23.4668	0.124851	0.39655
let-7f-5p	652.438	-0.128333	0.396739
miR-4496	75.0915	-0.123233	0.396744
miR-660-5p	70.4604	-0.114237	0.397037
miR-873-3p	31.8329	-0.137637	0.397517
miR-4521	37.8842	0.137776	0.397959
miR-145-5p	184.681	-0.13905	0.398397
miR-27b-5p	31.9686	-0.132607	0.399207
miR-3934-5p	75.2251	-0.123499	0.40004
miR-135a-5p	23.8361	0.121659	0.400142
miR-324-5p	81.2213	-0.11496	0.400193
miR-196a-5p	37.6611	-0.137402	0.402033
miR-3692-5p	41.2318	-0.131511	0.402057
miR-3689d	355.071	0.126532	0.403532
miR-371b-3p	32.6861	0.137275	0.403881
miR-3614-5p	39.7128	-0.132165	0.403963
miR-4444	51.7504	-0.116893	0.404357
miR-6762-3p	174.913	0.136683	0.404513
miR-4507	218.133	-0.135731	0.405094
miR-4639-3p	32.5563	0.134679	0.40618
miR-1227-3p	90.6474	-0.126907	0.406379
miR-876-5p	30.938	0.134973	0.406638
miR-4788	40.3073	-0.131219	0.407359
miR-6716-5p	69.4035	-0.104623	0.407414
miR-588	31.1896	-0.12672	0.407512
miR-4436a	67.3856	-0.108478	0.408477
miR-4423-3p	32.4867	-0.132429	0.408947
miR-511-5p	58.8302	0.107176	0.410412
miR-5192	43.1906	0.129437	0.410651
miR-6895-5p	66.5185	-0.106375	0.410759
miR-3157-5p	4172.87	0.104725	0.410924
miR-149-5p	33.3247	0.134327	0.412006
miR-191-5p	772.479	-0.122062	0.412429
miR-6761-3p	150.923	0.133952	0.412834
miR-6851-3p	73.7783	0.1196	0.414159
miR-5002-3p	38.8661	0.134322	0.414587
miR-1262	35.7169	-0.13406	0.414709
miR-26a-2-3p	31.2934	-0.134179	0.414834
miR-1912	33.7408	-0.13287	0.417195
miR-450b-3p	25.2992	-0.117219	0.417319
miR-6856-3p	45.3655	0.118244	0.417551
miR-373-3p	43.1716	0.127256	0.418993
miR-612	139.992	-0.130314	0.419012
miR-3648	2213.78	0.106133	0.419021
miR-1471	93.891	-0.126028	0.420245
miR-143-3p	158.252	-0.131253	0.421096
miR-126-5p	175.62	-0.129918	0.421253
miR-567	66.0844	0.10505	0.421453
miR-431-3p	37.6701	0.132286	0.422276
miR-6128	33.9395	-0.105329	0.42235
miR-432-3p	53.9217	-0.110385	0.422762
miR-6890-3p	54.4882	-0.105491	0.422797
miR-548ar-3p	42.6231	0.123357	0.425829
miR-329-5p	35.2164	0.130702	0.425908
miR-194-3p	27.1749	-0.126546	0.426328
miR-489-3p	33.8897	-0.131075	0.426462
miR-4481	73.1475	-0.103876	0.426793
miR-3605-5p	30.2361	-0.127828	0.426881
miR-509-3-5p	29.7518	0.125935	0.428435
miR-4512	223.651	0.124758	0.428556
miR-1238-5p	33.9871	-0.13015	0.429621
miR-8060	35.2652	-0.128936	0.431288
miR-3943	1340.69	0.105077	0.431382
miR-6817-3p	34.1539	0.129616	0.431653
miR-652-3p	289.726	-0.128086	0.431995
miR-6877-3p	237.227	0.122769	0.432668
miR-6893-5p	42.4306	-0.12901	0.432795
miR-1247-5p	276.476	0.12266	0.433541
miR-335-3p	55.6164	-0.105496	0.434485
miR-675-5p	55.9915	0.105976	0.437632
miR-7856-5p	30.2946	-0.114983	0.438748
miR-138-2-3p	32.6329	0.127491	0.439139
miR-922	55.1997	-0.115275	0.440095
miR-3692-3p	38.9043	-0.125779	0.440935
miR-598-3p	32.3876	-0.125845	0.441339
miR-6855-3p	23.6033	0.121858	0.442126
miR-885-5p	37.415	-0.123973	0.442473
miR-4455	32.0612	0.123855	0.442653
miR-107	609.862	-0.11828	0.442745
miR-6503-3p	31.1414	-0.123276	0.442825
miR-520c-3p	46.4137	0.115571	0.443555
miR-363-3p	148.584	-0.126133	0.443555
miR-3908	32.0971	0.120759	0.443905
miR-7109-3p	87.6605	0.119164	0.443927
miR-3646	51.7095	0.107037	0.444157
miR-548b-5p	62.6535	-0.116746	0.444882
miR-376c-3p	114.43	-0.116652	0.445117
miR-517a-3p	35.6092	0.12583	0.44524
miR-4786-3p	90.4255	0.116697	0.445258
miR-6869-5p	303.298	0.117486	0.445343
miR-4647	32.0131	-0.124091	0.445423
miR-370-3p	96.2729	-0.118222	0.445604
miR-4666b	28.8134	0.116316	0.445813
miR-223-3p	5455.74	-0.0994077	0.447407
miR-6825-3p	1554.78	0.099694	0.447666
miR-6780b-3p	48.5877	-0.113831	0.448839
miR-1296-3p	216.781	0.120546	0.449223
miR-181d-3p	47.6036	0.114627	0.449523
miR-488-5p	32.6406	-0.12462	0.449607
let-7e-3p	28.2076	-0.113432	0.450609
miR-181a-2-3p	368.497	0.113488	0.451058
miR-15a-3p	40.2971	0.123543	0.452716
miR-4760-3p	63.7711	0.100422	0.452877
miR-3674	151.272	-0.123001	0.455095
miR-6859-5p	49.9751	-0.105183	0.456787
miR-548ay-5p	119.68	-0.11982	0.457462
miR-4677-5p	51.7231	0.104729	0.457789
miR-4795-5p	145.737	-0.118726	0.458068
miR-199b-5p	30.5074	-0.118704	0.458582
miR-571	29.6513	0.118444	0.458912
miR-338-3p	96.8087	-0.108899	0.459667
miR-30c-5p	611.73	-0.110859	0.460195
miR-330-3p	488.427	0.10743	0.460451
miR-223-5p	71.2347	-0.0948461	0.461259
miR-4251	82.2635	0.106825	0.462623
miR-450a-5p	27.7392	0.108456	0.464648
miR-496	31.5006	-0.114533	0.466227
miR-6088	1178.3	0.0999347	0.466382
miR-26a-5p	3290.71	-0.0980353	0.466498
miR-378g	150.418	-0.117945	0.466542
miR-10a-5p	114.641	-0.115434	0.466798
miR-6755-5p	37.4069	0.118949	0.466843
miR-1301-3p	36.139	-0.119055	0.468412
miR-3916	32.5336	-0.119298	0.468987
miR-5580-3p	30.5038	0.110031	0.469923
miR-607	29.6721	0.113847	0.470644
miR-1301-5p	64.866	0.0995951	0.471085
miR-153-5p	33.3407	0.113989	0.471318
miR-1273c	236.141	-0.116841	0.471706
miR-15b-5p	865.753	-0.106512	0.471794
miR-3667-5p	113.775	-0.117957	0.472259
miR-5692a	39.0822	0.117527	0.47269
miR-34c-5p	80.8587	-0.108002	0.472833
miR-4691-3p	39.3336	0.115102	0.473182
miR-6728-5p	41.0711	-0.117454	0.473212
miR-4695-5p	155.622	-0.118253	0.47346
miR-6852-5p	446.978	0.107123	0.473556
miR-597-3p	36.7424	0.117887	0.473978
miR-4465	28.5677	0.108228	0.474364
miR-1292-5p	41.6852	-0.117304	0.476074
miR-3162-5p	695.58	0.101758	0.476141
miR-5696	27.4433	-0.10724	0.476538
miR-548ag	35.2258	-0.116923	0.476544
miR-644a	30.7321	-0.105238	0.478093
miR-1908-5p	2549.81	0.0925039	0.478779
miR-568	41.6362	-0.116708	0.478792
miR-6806-3p	30.6282	0.115022	0.478923
miR-3191-5p	278.718	0.108099	0.479022
miR-3614-3p	31.8084	0.114684	0.479846
miR-592	33.8689	-0.115256	0.479947
miR-1183	42.2212	-0.109466	0.480128
miR-1267	34.61	0.115937	0.48023
miR-1911-5p	34.4511	-0.115357	0.481392
let-7g-5p	661.266	-0.104068	0.481751
miR-601	35.2238	-0.112388	0.481998
miR-589-3p	33.7007	-0.114705	0.483106
miR-4279	2705.68	0.0900682	0.483205
miR-3926	58.6349	0.096254	0.483601
miR-6740-5p	67.1121	-0.0905658	0.484186
miR-4431	29.5938	-0.107281	0.484302
miR-4802-3p	30.4965	0.11294	0.485167
miR-5585-3p	2219.87	-0.0960562	0.485485
miR-6772-5p	124.028	-0.112877	0.487136
miR-15a-5p	1109.08	-0.0995731	0.487169
miR-3684	35.9087	0.113077	0.487299
miR-6737-5p	42.1872	-0.108909	0.487564
miR-4428	37.9479	0.113366	0.489174
miR-329-3p	38.2268	-0.112108	0.489386
miR-26b-5p	528.227	-0.107536	0.490202
miR-628-5p	28.1393	-0.100049	0.490527
miR-581	40.4184	0.113355	0.490745
miR-6846-5p	84.3404	0.103265	0.490927
miR-5584-3p	34.1431	0.113237	0.491184
miR-9-5p	32.8241	0.11173	0.491946
miR-4800-3p	1296.43	0.091612	0.492064
miR-193a-5p	308.645	-0.109757	0.492272
miR-3187-3p	34.0644	0.112522	0.492496
miR-5006-3p	69.4944	0.103457	0.492889
miR-6829-5p	106.644	0.105776	0.493152
miR-3125	42.5195	-0.110917	0.493697
miR-519e-5p	43.659	0.105957	0.493745
miR-6874-5p	34.0342	-0.1124	0.494149
miR-3188	31.0036	-0.11032	0.494525
miR-18a-3p	42.2042	-0.107093	0.495039
miR-3064-5p	32.751	-0.111495	0.495289
miR-649	84.465	-0.102013	0.495718
miR-7974	56.0183	0.111637	0.49603
miR-1229-5p	63.9182	-0.092393	0.497009
miR-378h	39.6854	-0.111604	0.497116
miR-4729	26.8882	0.10052	0.497239
miR-4446-3p	57.9331	-0.0987321	0.497616
miR-6881-3p	40.3122	0.109466	0.497662
miR-5680	29.181	0.101185	0.497768
miR-6808-5p	82.6495	0.0948967	0.49819
miR-548t-5p	31.5622	-0.110743	0.49872
miR-1278	34.523	0.109279	0.499389
miR-8080	40.7681	-0.110293	0.499756
miR-6831-3p	28.3591	-0.10627	0.499937
miR-621	49.4467	0.0933983	0.501317
miR-7156-3p	42.4664	0.108978	0.501746
miR-515-3p	33.5602	-0.110145	0.502678
miR-3200-5p	43.2678	0.10974	0.50352
miR-1271-5p	38.7391	-0.106377	0.504569
miR-6499-3p	26.1725	-0.102181	0.50547
miR-1273h-5p	6047.76	-0.088928	0.506547
miR-4527	34.6272	0.105699	0.507454
miR-106b-3p	74.0003	-0.0915951	0.508058
miR-3945	41.8453	0.102727	0.508554
miR-4726-3p	657.521	0.0935946	0.509774
miR-7153-3p	39.8883	0.107419	0.509801
miR-6872-5p	48.48	-0.0970637	0.50996
miR-125b-2-3p	34.9074	-0.106567	0.510903
miR-3189-3p	32.9012	-0.106033	0.511041
miR-101-5p	52.3835	-0.099434	0.511372
miR-4663	30.804	-0.0974634	0.511623
miR-4269	350.918	0.100253	0.51264
miR-3185	49.8474	-0.0908301	0.512647
miR-6876-3p	32.9605	-0.10659	0.513259
miR-1204	36.2244	0.107623	0.513291
miR-3146	33.2051	-0.105394	0.513683
miR-186-3p	93.9446	-0.0973617	0.513772
miR-1468-5p	35.3226	0.107002	0.513805
let-7a-5p	2167.3	-0.0899316	0.514265
miR-23c	275.609	0.102632	0.514642
miR-6774-5p	58.1649	-0.102878	0.51485
miR-4307	30.3804	0.106079	0.515187
miR-3174	34.4398	0.105149	0.515251
miR-221-3p	693.805	-0.0981469	0.515283
miR-6766-3p	39.2366	0.102957	0.51564
miR-449c-5p	43.0505	-0.0907297	0.516189
miR-3175	196.504	0.104262	0.516371
miR-103a-2-5p	69.3201	-0.0834931	0.516408
miR-340-3p	47.5023	0.100204	0.516722
miR-190a-3p	39.0311	0.106724	0.516727
miR-6873-3p	91.887	-0.0988984	0.516841
miR-513a-5p	33.4555	-0.106652	0.517638
let-7f-1-3p	35.6529	0.105847	0.517859
miR-129-1-3p	55.6373	0.0939393	0.517913
miR-1910-3p	68.0928	-0.0852072	0.51813
miR-4782-5p	27.4	0.0981908	0.518227
miR-6883-5p	43.5308	0.104486	0.518467
miR-30c-1-3p	41.5253	-0.102617	0.5187
miR-1200	54.8238	-0.085777	0.518737
miR-6718-5p	47.1564	-0.0987348	0.519416
miR-17-5p	733.191	-0.0960934	0.520797
miR-548as-3p	35.1739	0.105013	0.520856
miR-563	47.2123	0.0926446	0.520963
miR-6789-3p	434.62	0.0951458	0.521484
miR-367-3p	35.1211	-0.104061	0.522777
miR-3143	26.2105	-0.0935732	0.522944
miR-383-3p	50.372	-0.0869009	0.523534
miR-4439	29.5699	0.0941328	0.524346
miR-6787-3p	63.4899	-0.0825471	0.525396
miR-197-3p	166.31	-0.104579	0.525569
miR-3186-5p	39.6279	-0.101478	0.526178
miR-3937	116.574	-0.10086	0.52629
miR-23a-3p	1835.76	-0.0886094	0.5267
miR-510-5p	30.9645	0.101977	0.527338
miR-135a-3p	30.7666	-0.0997192	0.527529
miR-4503	18.5178	0.0891507	0.528477
miR-888-5p	40.4305	-0.103792	0.528672
miR-132-3p	45.904	-0.0906609	0.529075
miR-1298-5p	28.6894	-0.101579	0.529651
miR-4292	216.638	0.0988261	0.530117
miR-5047	44.7079	-0.0977275	0.530173
miR-6758-5p	39.1534	0.102098	0.530266
miR-574-3p	320.181	-0.0992644	0.530396
miR-4789-5p	65.4029	0.0802778	0.530636
miR-557	41.861	0.100977	0.530807
miR-4438	51.4217	-0.092527	0.531592
miR-6741-3p	4580.14	0.0775236	0.531944
miR-23b-3p	1198.3	-0.0897118	0.532172
miR-29a-5p	34.0212	-0.102341	0.5322
miR-425-3p	151.674	0.102955	0.532221
miR-219a-1-3p	33.246	-0.100683	0.532859
miR-5685	64.5919	0.0919057	0.533146
miR-27a-3p	1706.27	-0.087119	0.534043
miR-4632-3p	50.696	-0.0853241	0.534257
miR-891a-5p	57.1276	0.0810016	0.534425
miR-4502	51.5013	-0.0831742	0.535023
miR-5187-5p	44.641	-0.0929309	0.536027
miR-144-3p	185.397	-0.101483	0.537826
miR-132-5p	33.2577	0.0985824	0.537858
miR-365a-3p	40.864	0.100525	0.538736
miR-4735-5p	29.6735	-0.0950405	0.538936
miR-500b-5p	68.0477	-0.0839807	0.539276
miR-4315	116.682	0.0971472	0.539403
miR-6726-3p	145.113	0.10113	0.539896
miR-627-3p	29.8179	-0.0966939	0.54115
miR-4804-5p	38.8262	-0.100686	0.541326
miR-765	169.543	-0.100252	0.5422
miR-8058	27.792	-0.0911476	0.542662
miR-302d-5p	28.885	0.097336	0.542991
miR-6852-3p	4943.53	0.0765593	0.543097
miR-1253	35.2716	-0.0995248	0.543118
miR-1283	37.3282	0.0991104	0.543626
miR-6865-5p	73.4306	-0.0909128	0.543653
miR-5004-3p	29.623	-0.0949497	0.544512
miR-3192-5p	39.3573	-0.0988835	0.544756
miR-1914-5p	160.167	-0.0997451	0.545114
miR-6849-3p	134.419	0.0992662	0.545423
miR-1224-5p	68.5827	-0.0764884	0.545516
miR-6781-5p	446.139	0.0913785	0.546977
miR-6790-5p	33.3254	0.0955173	0.547463
miR-4263	37.3201	-0.0982522	0.548666
miR-6086	279.677	-0.0963049	0.551956
miR-597-5p	62.1268	0.080954	0.552188
miR-20a-5p	747.694	-0.0885153	0.552749
miR-92b-3p	212.772	-0.0966617	0.553133
miR-548ae	134.191	0.0950976	0.554626
miR-6506-5p	31.5271	0.0940161	0.554632
miR-7107-5p	1885.77	0.0799494	0.554874
miR-6833-5p	58.6874	-0.0860993	0.556012
miR-4658	35.9459	0.0970152	0.556135
let-7i-5p	738.616	-0.0876217	0.556248
miR-6835-5p	38.8158	0.096845	0.556617
miR-6733-5p	39.0887	-0.0965672	0.55674
miR-4772-5p	39.6771	0.0968596	0.556821
miR-4737	39.398	-0.0956692	0.557489
miR-1180-3p	77.9239	0.0907869	0.557744
miR-4786-5p	36.2358	0.0963042	0.559061
miR-1273d	5364.86	-0.0774193	0.559101
miR-323b-5p	30.0197	-0.0904954	0.559243
miR-517-5p	51.1555	0.0799176	0.559449
miR-3617-5p	37.6054	-0.0950535	0.560208
miR-5088-3p	50.6868	0.0829697	0.560477
miR-302e	37.5051	0.0955356	0.560999
miR-921	47.7382	-0.0770775	0.56233
miR-3910	37.666	-0.0786584	0.562377
miR-4684-5p	54.6765	-0.0818638	0.562419
miR-1185-1-3p	30.8141	-0.0916596	0.562712
miR-7150	842.166	0.0828483	0.56281
miR-5194	33.3059	0.0952608	0.563122
miR-548au-3p	35.9529	-0.0949624	0.563406
miR-5705	26.8355	0.0855146	0.564175
miR-6828-5p	33.6164	0.0943368	0.564276
miR-182-5p	56.1771	-0.0772259	0.564659
miR-7114-5p	62.0975	-0.0745752	0.564841
miR-2053	26.6507	-0.0840639	0.56531
miR-3691-5p	36.7063	-0.0947257	0.565347
miR-154-3p	33.3931	-0.0918486	0.565379
miR-1911-3p	38.9638	-0.0938491	0.565666
miR-4419b	60.0532	-0.0850962	0.565769
miR-182-3p	31.8341	0.0895695	0.565866
miR-1288-3p	43.1169	-0.0926691	0.566891
miR-379-3p	34.3534	0.091723	0.566964
miR-3618	33.2265	0.0898612	0.568467
miR-3914	37.8814	0.0799695	0.569459
miR-548ab	33.935	0.0914089	0.569637
miR-505-5p	42.4706	-0.0931871	0.570131
miR-1273e	1499.88	-0.0807118	0.570397
miR-890	41.3423	-0.0927297	0.570763
miR-3660	34.3158	0.0892677	0.570885
miR-5697	26.3892	0.0840165	0.571268
miR-766-5p	48.0272	0.0832856	0.571317
miR-3668	46.9671	0.0907849	0.571625
miR-6799-3p	73.4498	0.0785752	0.571865
miR-1237-5p	20899.5	0.06964	0.572013
miR-6764-3p	31.6511	-0.089983	0.573436
miR-155-5p	71.0195	-0.0820862	0.573533
miR-4639-5p	40.6016	-0.0927519	0.573647
miR-657	35.2503	-0.0925837	0.573904
miR-6767-3p	618.066	0.0798611	0.57404
miR-34b-5p	41.5853	-0.0893082	0.574502
miR-30e-5p	543.234	-0.0852417	0.575147
miR-624-5p	37.6295	-0.0918065	0.576062
miR-2355-5p	45.6124	-0.0872747	0.576169
miR-1285-5p	1666.81	-0.0776835	0.576683
miR-7155-5p	36.0385	-0.0907039	0.578222
miR-25-5p	35.7186	-0.0916293	0.578348
miR-562	26.8872	-0.0861656	0.57884
miR-369-5p	30.031	0.0874324	0.578922
miR-137	29.406	-0.0825795	0.579077
miR-4722-3p	125.499	0.0909789	0.579887
miR-222-3p	441.292	-0.0879005	0.580105
miR-6773-5p	40.0402	0.0910396	0.580162
miR-4724-3p	28.1757	0.0787625	0.580367
miR-758-5p	38.8757	0.0909034	0.580624
miR-6892-3p	4282.82	0.0693978	0.581173
miR-643	30.2255	-0.089482	0.582174
miR-4447	237.437	0.0878384	0.584545
miR-4765	26.1556	0.0743462	0.584593
miR-2115-5p	470.905	0.0807826	0.584673
miR-6075	89.1175	0.0880608	0.585224
miR-6885-5p	752.116	0.0774775	0.585421
miR-6866-5p	16.8565	-0.0780383	0.585545
miR-1293	33.5596	0.0883078	0.586407
miR-6722-5p	113.131	0.0874839	0.586876
miR-30d-5p	861.682	-0.0792803	0.587688
miR-6796-5p	50.7002	-0.0746783	0.588509
miR-8077	22.0571	-0.0818824	0.588696
miR-1306-5p	119.693	-0.0881285	0.590313
miR-4325	31.4381	-0.0884815	0.591061
miR-4319	138.328	0.0880911	0.591745
miR-4756-5p	83.9706	0.0820821	0.59185
miR-4695-3p	40.0191	0.0846357	0.592492
miR-606	35.8017	0.0856589	0.592867
miR-655-3p	35.3818	0.0856416	0.593159
miR-3688-5p	43.3251	0.0871443	0.593207
miR-8074	33.619	0.0851686	0.593565
miR-6834-3p	55.4937	0.0705949	0.593715
miR-518c-3p	35.0963	-0.0858002	0.594118
miR-19b-1-5p	58.0655	0.0694549	0.595029
miR-6874-3p	44.7351	-0.0788418	0.595358
miR-4679	34.3711	0.0857946	0.595617
miR-7154-5p	31.6033	0.0861259	0.595665
miR-6805-5p	39.1576	0.0846331	0.59613
miR-519b-3p	33.3641	-0.0836956	0.597146
miR-8082	32.7365	-0.0851623	0.598521
miR-7157-3p	36.3011	-0.0847052	0.598825
miR-7113-5p	41.9597	-0.0866647	0.599046
miR-1244	72.1134	-0.0711523	0.599054
miR-4704-3p	33.5825	0.0865813	0.599278
miR-7978	68.6184	0.0666748	0.599415
miR-4320	35.4191	-0.0865556	0.599512
miR-6751-3p	47.6689	-0.0764128	0.599827
miR-548aw	57.0203	-0.0764109	0.599905
miR-106a-5p	475.991	-0.0810273	0.600054
miR-92b-5p	360.543	0.0794889	0.600156
miR-1233-3p	11932.7	0.0644159	0.600349
miR-203b-5p	24.9427	-0.0794968	0.601256
miR-513c-5p	35.0672	-0.085675	0.60157
miR-4287	27.5138	0.0817574	0.602201
miR-3922-5p	63.7357	0.0774246	0.602301
miR-487b-3p	37.7923	-0.0856894	0.603142
miR-196b-5p	36.1946	-0.085387	0.6043
miR-6511a-3p	65.1534	-0.0765441	0.604714
miR-7702	27.374	0.0825718	0.604971
miR-4662a-3p	37.3367	0.0841749	0.605049
miR-642b-5p	23.2424	0.072489	0.605117
miR-660-3p	42.5778	-0.0848045	0.605847
miR-6882-5p	55.9138	0.0841654	0.606075
miR-3616-5p	548.731	0.0763805	0.606165
miR-548y	36.194	-0.0848054	0.606451
miR-4632-5p	6429.76	-0.0651606	0.606895
miR-3616-3p	33.2713	0.0789004	0.60773
miR-142-5p	466.338	-0.0820217	0.607738
miR-138-5p	39.2013	-0.0835489	0.607786
miR-4774-3p	25.638	-0.0795214	0.607889
miR-450a-2-3p	32.1372	-0.0810451	0.608534
miR-7161-5p	33.6525	0.0810996	0.609183
miR-5571-3p	38.3165	-0.0831894	0.609568
miR-181a-3p	30.3816	-0.0828512	0.609677
miR-573	32.9433	-0.0806277	0.609832
miR-337-5p	45.825	-0.0782725	0.610653
miR-5684	71.9293	-0.0691991	0.611019
miR-19a-3p	658.819	-0.0772312	0.611361
miR-576-5p	31.3764	-0.0811292	0.611965
miR-4775	28.5328	0.0759261	0.612373
miR-4697-3p	57.4293	-0.0666933	0.612478
miR-4308	38.3689	-0.0829327	0.612502
miR-4311	43.9268	-0.0824147	0.612524
miR-630	36.1308	0.082143	0.612686
miR-181c-5p	268.366	0.0802351	0.613137
miR-6887-5p	151.932	-0.0832104	0.613385
miR-516a-5p	32.4079	-0.08202	0.613744
miR-6082	34.968	-0.0818111	0.614085
miR-3944-5p	41.5398	-0.0783443	0.614107
miR-4723-3p	97.5308	-0.0824638	0.61436
miR-27a-5p	138.076	0.082629	0.614958
miR-548e-3p	35.5863	-0.0829137	0.614975
miR-4636	33.9668	-0.0810882	0.615319
miR-3653	41.0694	-0.0827433	0.61578
miR-647	99.1904	0.0777114	0.616351
miR-633	32.1283	0.081077	0.616559
miR-192-3p	42.0171	-0.0790106	0.617268
miR-6883-3p	42.5667	-0.0762957	0.617429
miR-375	114.139	0.078735	0.617849
miR-891b	31.6377	0.080269	0.617987
miR-4520a-5p	27.4575	-0.0770271	0.618343
miR-1202	664.454	-0.0731999	0.618618
miR-498	50.8482	0.067905	0.61915
miR-127-3p	75.5951	0.0738326	0.619363
miR-4742-5p	34.7971	-0.0808435	0.619917
miR-2276-3p	90.7215	0.0725692	0.620023
miR-551b-5p	38.1801	-0.0807713	0.620628
miR-190a-5p	36.5921	-0.0815257	0.620865
miR-2054	35.4495	0.0792703	0.621127
miR-20b-5p	204.104	-0.0813273	0.621906
miR-22-5p	153.642	-0.0804062	0.622599
miR-504-5p	46.2341	-0.0728826	0.62293
miR-488-3p	30.2844	0.0787758	0.623423
miR-4475	28.4271	0.0778157	0.623582
miR-501-3p	57.5327	-0.0699123	0.624006
miR-4264	45.34	-0.0795228	0.624509
miR-2110	113.001	0.080013	0.625276
miR-6796-3p	13951.5	0.0595996	0.625652
miR-3670	89.0459	-0.0746934	0.626285
miR-6783-5p	37.2416	0.080155	0.62683
miR-4738-5p	32.6269	0.079961	0.62703
miR-558	37.562	0.0787918	0.627439
miR-181d-5p	50.4336	0.0679418	0.62813
miR-520a-5p	26.6246	0.0731872	0.628346
miR-499b-3p	22.0728	-0.0723361	0.62838
miR-7152-3p	56.1848	-0.0631216	0.628883
miR-1279	36.2268	0.0788848	0.629737
miR-485-5p	35.6416	0.079118	0.630418
miR-487b-5p	27.4573	0.0736083	0.630713
miR-1207-3p	54.8902	0.0637521	0.630788
miR-34a-5p	64.1901	0.0663634	0.631235
miR-16-5p	6067.15	-0.0618137	0.631345
miR-6830-5p	47.7326	-0.0756969	0.631351
miR-200c-3p	33.6169	-0.0785069	0.631558
miR-1539	61.4378	-0.0662642	0.631725
miR-6892-5p	40.9207	-0.0774056	0.631816
miR-6127	358.316	-0.0744079	0.631844
miR-4769-5p	91.9137	-0.0750759	0.631929
miR-4699-5p	79.7439	-0.0643596	0.632044
miR-6878-5p	62.3631	0.0701132	0.633181
miR-4446-5p	37.2084	-0.0778635	0.633547
miR-6754-3p	41.6805	0.0746942	0.634479
miR-146a-3p	153.431	0.0778093	0.634496
miR-6748-3p	103.916	0.076746	0.634502
miR-4280	28.4599	-0.0729371	0.634516
miR-146a-5p	933.442	-0.0706758	0.634766
miR-6843-3p	37.4467	0.0770243	0.63507
miR-4437	48.2829	0.0677468	0.635317
miR-133a-5p	119.803	0.0702181	0.635997
miR-3687	204.231	0.0762458	0.637492
miR-152-3p	62.9006	-0.0775224	0.638199
let-7a-3p	39.9627	0.0774527	0.638512
miR-6500-5p	56.2686	-0.0640785	0.638817
miR-4766-3p	26.5852	-0.0704362	0.638994
miR-4650-3p	34.073	-0.0749859	0.639934
miR-5699-5p	24.7982	0.0724125	0.640024
miR-491-3p	25.9859	0.0723288	0.640892
miR-6789-5p	960.347	0.0643493	0.641164
miR-6827-3p	381.819	0.0704099	0.641386
miR-892c-3p	28.7931	0.0715999	0.641928
miR-4800-5p	116.438	-0.0729209	0.642124
miR-183-3p	28.2472	-0.0735544	0.642632
miR-5704	32.4218	0.0759505	0.642894
miR-205-3p	38.3785	0.0761418	0.643242
miR-4667-3p	67.4509	-0.0676884	0.643456
miR-5094	30.8435	0.0725583	0.644235
miR-3193	29.9829	0.0739191	0.644601
miR-371b-5p	40.5075	0.0742416	0.645368
miR-4727-5p	203.532	0.0743775	0.645907
miR-126-3p	6013.9	-0.0593908	0.645979
miR-6873-5p	46.8587	0.0710227	0.646777
miR-18a-5p	224.867	-0.0754279	0.646784
miR-6506-3p	39.8164	0.0738924	0.647212
miR-3157-3p	169.116	0.0754344	0.647511
miR-139-5p	301.687	-0.0732674	0.648883
miR-5195-5p	29.7091	0.0656924	0.649157
miR-548d-5p	270.923	-0.0728882	0.649744
miR-3713	32.1233	-0.0718064	0.650605
miR-937-3p	1166.32	0.0615545	0.650656
miR-125a-5p	388.768	-0.0704262	0.65076
miR-6508-5p	31.0522	0.0690864	0.651437
miR-4652-5p	80.4895	0.0608644	0.651568
miR-6760-3p	115.866	0.0738828	0.651585
miR-4257	144.819	0.0732107	0.651934
miR-6509-5p	42.3927	0.073825	0.652584
miR-6833-3p	40.2041	-0.0716496	0.653442
miR-4801	33.9606	-0.0711201	0.653893
miR-622	34.7383	0.0732671	0.654114
let-7b-5p	894.902	-0.0650643	0.654681
miR-802	42.0263	-0.0650929	0.654962
miR-6817-5p	30.4859	-0.0694742	0.655023
miR-502-3p	59.9066	0.0650883	0.65513
miR-3652	85.2306	0.0704551	0.655155
miR-1193	26.0992	-0.0691832	0.655293
miR-2116-3p	248.498	0.070799	0.655711
miR-610	28.0281	0.069499	0.655726
miR-8084	29.4284	-0.0670393	0.656233
miR-4305	50.606	-0.0618707	0.656562
miR-302c-5p	30.5229	0.0718214	0.656943
miR-153-3p	41.5691	-0.0727651	0.65769
miR-466	36.2529	-0.0724978	0.658221
miR-4790-3p	150.993	0.072215	0.658672
miR-4255	35.5971	-0.0727799	0.658788
miR-21-3p	110.47	0.0686929	0.658947
miR-3171	31.5887	0.0709337	0.659387
miR-29c-3p	338.123	-0.0715746	0.659421
miR-4425	36.2336	-0.0592976	0.659876
miR-450b-5p	26.8871	-0.0640618	0.66021
miR-6731-5p	52.4936	-0.062924	0.66053
miR-888-3p	30.8855	-0.0715521	0.661268
miR-4430	157.082	-0.0721218	0.661885
miR-4646-5p	122.749	-0.0651773	0.661944
miR-4700-5p	77.3647	-0.0590546	0.662076
miR-4424	32.3657	0.0670858	0.662412
miR-5590-5p	25.2639	0.0635628	0.663096
miR-4254	32.8297	-0.0715404	0.663356
miR-6854-3p	33.6871	0.0678313	0.663545
miR-105-3p	35.6662	-0.0552727	0.663695
miR-3155b	234.395	0.0705914	0.663918
miR-520f-3p	40.5679	-0.068031	0.663984
miR-3144-3p	59.2276	-0.0560553	0.664437
miR-2113	33.7861	0.0709903	0.664571
miR-8069	334.868	0.067209	0.664957
miR-6824-5p	180.05	0.0707906	0.665136
miR-6769a-3p	70.7275	-0.0567548	0.665947
miR-3189-5p	26.2944	-0.0702085	0.665979
miR-124-5p	46.6102	0.0622702	0.666292
miR-6767-5p	40.5584	0.0706834	0.666633
let-7c-5p	667.724	-0.0639655	0.668362
miR-548ad	44.2722	-0.0672044	0.668907
miR-766-3p	150.812	-0.0703176	0.669057
miR-661	41.7487	-0.0652746	0.669313
miR-6827-5p	50.3627	-0.0642023	0.669315
miR-33a-3p	49.6709	-0.0590142	0.669341
miR-339-5p	423.114	0.0639965	0.669809
miR-8087	26.44	0.0637833	0.669823
miR-6733-3p	36.5769	0.0702453	0.670018
miR-4252	59.4107	0.0548411	0.670362
miR-550b-2-5p	40.5687	-0.0698145	0.670535
miR-409-5p	30.1201	0.0653199	0.670535
miR-3605-3p	40.5641	0.068389	0.671451
miR-656-3p	30.5234	0.0649656	0.672091
miR-5001-5p	771.609	-0.0616042	0.672486
miR-6888-5p	48.435	0.0684	0.672917
miR-208a-5p	21.7287	0.0650683	0.673773
miR-4540	28.7083	-0.0625303	0.673862
miR-6859-3p	32.0619	0.0692941	0.674078
miR-3655	32.3172	-0.0664271	0.675662
miR-4781-3p	29.19	0.0661124	0.675797
miR-7159-5p	33.1646	0.0646406	0.675932
miR-4682	33.6925	0.0675774	0.67603
miR-6505-3p	40.9092	0.0662224	0.676883
miR-631	60.418	0.0537036	0.676916
miR-6809-5p	410.969	-0.0645002	0.677442
miR-3180-3p	181.914	0.068559	0.677516
miR-615-3p	48.9655	-0.0598298	0.678056
miR-3180	195.894	0.0682555	0.678149
miR-4720-3p	36.7872	0.0682399	0.678467
miR-4743-3p	30.346	-0.0655424	0.67869
miR-6862-3p	147.932	-0.0682719	0.679009
miR-4452	42.7968	-0.0643924	0.679074
miR-744-3p	31.4554	0.0675405	0.679327
miR-6807-3p	51.1757	-0.062847	0.679477
miR-6866-3p	26.3251	-0.0636556	0.679564
miR-1302	30.5094	0.0662942	0.681084
miR-6751-5p	54.4572	0.057016	0.681484
miR-4668-5p	74.657	0.0619826	0.682144
miR-6855-5p	38.0643	-0.0540316	0.682254
miR-548w	96.187	-0.0626718	0.682334
miR-6514-3p	84.4298	0.0638239	0.682366
miR-20a-3p	43.8839	-0.0643506	0.682371
miR-9-3p	44.6549	-0.0602142	0.682856
miR-1297	45.6258	-0.0647643	0.68289
miR-4262	34.7107	-0.0671891	0.683219
miR-4459	3252.32	0.0531618	0.68359
miR-7845-5p	151.317	-0.067058	0.684352
miR-2117	52.4708	0.0533653	0.684446
miR-1915-3p	2689.71	0.0514894	0.685083
miR-365a-5p	38.1967	0.0661562	0.685112
miR-337-3p	32.9174	0.0658419	0.68539
miR-6832-3p	37.3765	0.0663576	0.68546
miR-4709-3p	37.4723	0.0666944	0.685759
miR-6748-5p	54.1693	-0.0589204	0.685787
miR-195-5p	111.396	0.0574979	0.685809
miR-186-5p	307.835	-0.064833	0.68584
miR-5010-5p	228.612	0.0649762	0.685895
miR-361-5p	118.828	-0.0627598	0.686546
miR-585-3p	32.5699	0.0634642	0.687467
miR-520d-3p	31.827	-0.0661048	0.687498
miR-449a	57.104	0.0524496	0.687561
miR-380-5p	27.3967	0.0583766	0.690206
miR-1208	50.6621	-0.0548246	0.690425
miR-4641	27.9312	-0.0593011	0.690594
miR-208b-3p	36.2305	-0.0649525	0.691293
miR-34c-3p	39.5887	-0.0644551	0.69189
miR-512-5p	34.7716	0.0652867	0.692018
miR-4736	40.5141	0.0645557	0.692909
miR-6841-3p	40.2092	-0.0637838	0.693358
miR-129-5p	56.1409	-0.0532869	0.69394
miR-217	150.268	-0.0646727	0.694047
miR-4524a-5p	31.9375	0.0623239	0.694691
miR-4318	51.5601	0.0621775	0.694839
miR-6801-5p	51.0972	-0.0569462	0.695188
miR-7151-5p	29.1535	0.0627413	0.695945
miR-618	35.8233	-0.0641916	0.696651
miR-32-5p	44.3357	-0.0621894	0.698415
miR-578	23.3389	0.056019	0.698791
miR-4525	128.22	0.0637666	0.699113
miR-362-5p	73.3771	-0.0500556	0.700797
miR-342-5p	42.2717	-0.0610859	0.700863
miR-6857-5p	56.8869	-0.0513967	0.701501
miR-937-5p	99.6641	0.0539864	0.701635
miR-4784	1284.26	0.0526167	0.701904
miR-3611	38.8442	-0.0625996	0.70205
miR-7854-3p	47.8194	-0.0550551	0.702132
miR-4517	58.9672	-0.0442064	0.702979
miR-3176	37.2951	0.0624564	0.703489
miR-147a	32.3481	-0.0594376	0.703918
miR-544a	24.5808	-0.0560794	0.703968
miR-5007-5p	34.3031	0.0621716	0.704439
miR-4534	589.671	-0.056928	0.704528
miR-1255b-2-3p	810.61	-0.0551936	0.704818
miR-3907	247.749	0.0605076	0.705511
miR-6124	2296.61	-0.0506015	0.706665
miR-3689b-3p	37.7744	-0.0616823	0.706973
miR-549a	32.5718	0.0593224	0.707115
miR-5589-3p	37.054	-0.0617055	0.707732
miR-4482-5p	31.9358	0.0605218	0.707947
miR-553	34.1431	-0.0591173	0.708243
miR-6765-5p	453.044	0.0557153	0.708855
miR-3619-3p	39.5091	0.0592114	0.709058
miR-519c-3p	33.7832	0.0605743	0.709794
miR-6754-5p	59.8173	0.0498693	0.709816
miR-211-3p	68.7484	0.0543648	0.709944
miR-885-3p	69.2033	-0.0543694	0.70996
miR-3620-3p	97.8189	-0.0593498	0.71083
miR-613	26.3628	-0.0582481	0.711069
miR-27b-3p	365.001	-0.0592774	0.711191
miR-222-5p	55.2954	-0.0509249	0.711576
miR-6779-5p	77.5146	-0.0536047	0.711617
miR-95-5p	37.8726	-0.0607837	0.711618
miR-6726-5p	161.199	0.0608317	0.711656
miR-3161	29.6152	-0.0572754	0.711838
miR-1184	30.0013	0.0591037	0.712372
miR-4666a-5p	28.7841	0.0547976	0.713144
miR-3689f	41.4084	0.0583369	0.713909
miR-326	1199.49	0.0493738	0.714638
miR-4680-5p	30.7534	0.0585557	0.715003
miR-7851-3p	131.234	-0.0582871	0.715141
miR-4704-5p	32.9222	-0.0588317	0.715825
miR-548ao-3p	40.5978	-0.0594055	0.716383
miR-30e-3p	186.605	-0.0597709	0.716537
miR-6507-5p	38.5831	0.0594417	0.716795
miR-1249	458.035	0.0536088	0.716836
miR-651-3p	41.8812	0.0511912	0.717273
miR-92a-1-5p	33.9597	-0.0580936	0.717449
miR-383-5p	39.5109	0.0595514	0.71784
miR-6505-5p	24.454	0.0521252	0.71803
miR-409-3p	41.0297	0.0588877	0.718418
miR-8065	38.7655	0.0474731	0.719191
miR-582-5p	38.6836	0.0589258	0.71946
miR-4655-5p	249.559	0.0579999	0.719501
miR-3976	40.5799	-0.0442605	0.719695
miR-6772-3p	74.0973	0.0523899	0.71977
miR-6126	78623.7	-0.0452292	0.719792
miR-3915	35.517	0.0484803	0.720321
miR-580-3p	42.6955	-0.0582688	0.720849
miR-514a-5p	37.1849	-0.0587262	0.72106
miR-32-3p	33.2356	0.0555655	0.721628
miR-624-3p	36.9366	-0.058121	0.722215
miR-4751	34.1549	-0.0584894	0.722707
miR-3919	40.9535	-0.0582385	0.723345
miR-3928-3p	44.778	-0.0534238	0.723532
miR-7705	45.1472	-0.0566427	0.72354
miR-452-5p	42.5192	0.0581084	0.724147
miR-6716-3p	213.464	-0.0573922	0.724361
miR-4482-3p	27.6331	-0.0528905	0.724506
miR-4803	37.8862	-0.0573687	0.725694
miR-767-5p	39.1791	-0.0563315	0.725749
miR-4324	44.3917	0.0537268	0.726451
miR-6822-3p	26.8402	0.0531902	0.726464
miR-6803-5p	21108.2	0.0428922	0.726501
miR-4531	41.359	-0.057301	0.726513
miR-575	53.2353	-0.0488517	0.726688
miR-5187-3p	28.3556	0.0532387	0.726772
miR-302c-3p	32.441	0.0566271	0.727131
miR-451a	62857.3	-0.0424259	0.727626
miR-3654	47.427	0.0558196	0.728028
miR-6782-5p	208.786	0.055308	0.728289
miR-542-5p	38.6129	0.0572316	0.728416
miR-6810-5p	43.8718	0.0548407	0.728901
miR-3613-5p	201.246	0.0544898	0.729112
miR-3920	23.0895	-0.0491904	0.729249
miR-200a-5p	89.6962	-0.0547399	0.729398
miR-4477b	36.8345	0.056213	0.729408
miR-3158-5p	41.1947	-0.0561982	0.729768
miR-1277-5p	31.9856	-0.0538125	0.730068
miR-6744-5p	59.727	0.049027	0.730232
miR-1261	34.044	-0.0541905	0.730337
miR-331-5p	33.2267	0.0563108	0.730356
miR-300	31.8868	0.0538849	0.730904
miR-6890-5p	67.3316	0.0451705	0.732485
miR-500a-3p	42.3573	-0.0547283	0.732814
miR-5571-5p	22.5382	-0.0496553	0.733752
miR-7154-3p	50.7058	-0.050166	0.734163
miR-3184-3p	22.9713	-0.0524943	0.734266
miR-1304-3p	122.986	-0.0555604	0.734368
miR-1915-5p	40.5916	0.0538419	0.734926
miR-1269a	36.1048	-0.0557327	0.735076
miR-600	39.5409	0.0557392	0.735182
miR-3145-5p	49.8859	0.0478118	0.735761
miR-559	34.9975	-0.0546639	0.73679
miR-5586-5p	26.5113	-0.0510062	0.737045
miR-377-3p	158.585	0.0539385	0.737406
miR-4732-3p	69.7412	0.0487634	0.737599
miR-4769-3p	153.585	0.0552211	0.737672
miR-495-5p	28.449	0.051899	0.73772
miR-6787-5p	142.667	0.0551279	0.737857
miR-4698	31.4948	0.0536859	0.7381
miR-2355-3p	44.0269	-0.0534322	0.738513
miR-561-3p	509.445	0.0487597	0.739134
miR-4538	39.9478	0.054804	0.739275
miR-6779-3p	48.3021	-0.0460019	0.739674
miR-2116-5p	427.657	0.0502651	0.739777
miR-4681	35.3327	-0.0525029	0.740064
miR-184	36.471	-0.0532182	0.740317
miR-425-5p	432.001	-0.0521765	0.740921
miR-6739-5p	48.5473	0.0532383	0.741392
miR-6835-3p	31.245	-0.0539706	0.741725
miR-548s	63.6611	-0.0423977	0.742248
miR-668-3p	34.5634	0.0540252	0.742919
miR-5001-3p	47.8879	0.0456672	0.743585
miR-3152-5p	115.259	0.0523919	0.744164
miR-5693	27.6825	0.0503947	0.744467
miR-181a-5p	356.653	-0.0519713	0.744474
let-7a-2-3p	48.1967	-0.0456243	0.744566
miR-3182	39.3126	-0.0536081	0.74505
miR-4777-3p	28.1628	0.0476912	0.745553
miR-664b-5p	42.4068	-0.052278	0.745807
miR-591	28.0119	0.051086	0.74588
miR-211-5p	38.2801	-0.0531957	0.74618
miR-3179	40.9766	0.0519685	0.747058
miR-6072	35.237	0.0528731	0.747172
miR-6812-5p	331.078	-0.0508666	0.748171
miR-218-5p	36.0819	0.0524637	0.749144
miR-6840-3p	26.8108	0.051979	0.749765
miR-3667-3p	89.3735	-0.0512126	0.750161
miR-2909	35.0383	-0.0521081	0.750207
miR-149-3p	14624.2	0.040111	0.750392
miR-335-5p	104.77	-0.0484148	0.750434
miR-487a-5p	30.7612	0.050268	0.750722
miR-4796-5p	28.4496	-0.0465062	0.750722
miR-548j-3p	155.665	0.0521947	0.751055
miR-3974	32.4188	-0.0350713	0.751105
miR-7112-3p	16.4396	0.0494529	0.751286
miR-212-5p	33.0256	-0.0515888	0.751467
miR-412-3p	28.6972	0.0506669	0.751808
miR-3170	38.9233	-0.0516771	0.751961
miR-548v	29.2283	0.0503104	0.752108
miR-541-3p	3870.32	0.0399435	0.752223
miR-4500	36.3599	0.0518207	0.75312
miR-4652-3p	60.2405	0.0419794	0.753582
miR-146b-5p	271.768	-0.0507352	0.7539
miR-6731-3p	111.802	-0.0502788	0.754812
miR-99b-3p	37.712	-0.0499276	0.754821
miR-6501-5p	163.781	0.0514185	0.754934
miR-136-3p	44.1737	0.0463758	0.755127
miR-5588-5p	33.6019	-0.0507331	0.755638
miR-1276	42.069	-0.0502745	0.755747
miR-125b-1-3p	45.3133	0.0486669	0.755747
miR-5089-3p	26.9324	0.0472993	0.755779
miR-6798-5p	14695.5	0.0384428	0.755814
miR-3156-5p	44.3835	-0.0484166	0.756376
miR-532-3p	69.4177	-0.0415704	0.756561
miR-3659	29.074	0.04759	0.756769
miR-508-5p	25.3737	0.0471443	0.756883
miR-6875-5p	3861.84	0.039833	0.756961
miR-7844-5p	30.1346	0.0482056	0.757142
miR-125a-3p	33.1291	0.0505933	0.758041
miR-4770	33.2436	0.0489993	0.759289
miR-3922-3p	31.2477	0.0488734	0.759366
miR-7108-5p	835.769	0.0436272	0.760553
miR-219a-2-3p	30.5489	0.0472182	0.760703
miR-4480	28.9215	0.0463782	0.761204
miR-4728-3p	129.8	-0.049926	0.761263
miR-876-3p	42.6378	-0.0484143	0.761738
miR-378b	43.8059	-0.0486299	0.761748
miR-4274	256.79	0.0487741	0.761889
miR-6758-3p	38.6008	0.0491042	0.762032
miR-4464	36.9014	0.040923	0.762129
miR-942-3p	37.623	-0.0497698	0.762202
miR-4640-3p	77.5376	-0.0474014	0.762217
miR-296-5p	55.7705	0.0455047	0.762229
miR-4701-5p	47.6383	-0.0449176	0.762522
miR-136-5p	37.8704	-0.0492104	0.762716
miR-3197	183613	-0.0380513	0.763021
miR-196b-3p	229.318	0.048682	0.763155
miR-4688	100.094	-0.0439547	0.763581
miR-376b-3p	45.9258	-0.0486196	0.763651
miR-8076	27.9224	-0.0455211	0.764174
miR-892a	37.7784	0.0494182	0.76426
miR-5585-5p	32.282	-0.0482429	0.764386
miR-374c-5p	213.304	0.0487413	0.764434
miR-6775-5p	568.356	-0.0444666	0.764513
miR-4719	25.2717	-0.0443291	0.76515
miR-7107-3p	22.8969	-0.0415095	0.765494
miR-6511b-3p	132.845	-0.0490947	0.766004
miR-3127-5p	27.1599	-0.0466083	0.766082
miR-3936	31.6209	0.0478035	0.76684
miR-6721-5p	41.6146	0.0465611	0.766942
miR-891a-3p	61.911	-0.0380627	0.76711
miR-1179	34.0182	0.04744	0.767148
miR-1236-5p	37.2448	0.0487527	0.767451
miR-3617-3p	37.5025	0.0480803	0.768017
miR-133a-3p	74.1367	-0.0425087	0.768174
miR-6746-5p	239.676	-0.0480002	0.768267
miR-1289	43.2626	-0.0448775	0.768288
miR-4802-5p	31.0996	0.0444588	0.768568
miR-4458	45.4156	-0.0479034	0.768762
miR-503-5p	35.2131	-0.0482668	0.769489
miR-1324	33.7226	0.048144	0.770224
miR-548h-5p	89.6701	-0.0466204	0.770469
miR-3128	29.1965	-0.0453169	0.770834
miR-320b	2032.14	0.0393588	0.770876
miR-3927-5p	24.7373	-0.0422	0.770889
miR-198	56.0888	0.039393	0.770938
miR-577	28.9587	-0.0453601	0.771
miR-204-3p	166.366	-0.0478649	0.7715
miR-30b-3p	40.6658	-0.0476861	0.771507
miR-500b-3p	102.239	-0.0434141	0.771963
miR-4738-3p	32.3929	-0.0477402	0.771976
miR-6502-5p	33.4428	0.0453982	0.772368
miR-6813-5p	46.4457	-0.0417887	0.772408
miR-1273g-5p	265.199	-0.0470275	0.772561
miR-6134	35.2995	0.0462845	0.773188
miR-4760-5p	72.6435	-0.0421248	0.773212
miR-6849-5p	39.2663	-0.0471731	0.773527
miR-505-3p	130.547	0.0467686	0.774738
miR-6847-3p	32.3846	-0.0464889	0.774813
miR-6792-5p	45.8787	0.0442411	0.774949
miR-4309	555.021	0.0426143	0.775598
miR-369-3p	35.3992	-0.0385687	0.775966
miR-7-5p	69.8455	-0.037881	0.776085
miR-3165	32.592	-0.044119	0.776613
miR-1206	32.635	-0.044629	0.776703
miR-1231	105.901	-0.0413175	0.777514
miR-449b-5p	39.8327	-0.0443925	0.778795
miR-2276-5p	118.41	0.0460514	0.778855
miR-4498	43.0089	-0.0431207	0.779095
miR-1258	30.3924	0.0436047	0.779175
miR-554	46.778	-0.0422414	0.779752
miR-4490	30.7835	-0.0436239	0.779802
miR-4483	40.6357	0.0459568	0.779849
miR-5700	22.1174	-0.0404816	0.780335
miR-4463	465.366	-0.0429653	0.780351
miR-4434	49.2889	0.0419287	0.780661
miR-579-5p	33.8668	-0.0457474	0.78116
miR-487a-3p	36.06	-0.0457448	0.781221
miR-2681-5p	37.0115	0.0455816	0.782163
miR-590-3p	37.22	-0.0451842	0.782587
miR-130a-5p	33.0766	0.0449704	0.783335
miR-29b-3p	339.079	-0.0441373	0.783421
miR-4275	36.8833	-0.0442077	0.783467
miR-4753-5p	144.944	-0.0450739	0.783653
miR-6752-5p	16285.8	0.0347781	0.783899
miR-6794-3p	190.294	0.0448509	0.784324
miR-4671-5p	29.6189	-0.0411825	0.784786
miR-936	39.2766	0.0448447	0.785622
miR-302a-5p	29.3761	0.0413937	0.785738
miR-1225-5p	360.263	-0.0429516	0.786201
miR-3675-3p	28.6249	-0.0432658	0.786208
miR-301a-5p	29.5648	0.0435359	0.786793
miR-3913-5p	30.1809	-0.0434288	0.787004
miR-1197	35.7378	0.0442688	0.787077
miR-6819-3p	369.523	0.0419196	0.787126
miR-500a-5p	58.6682	0.0402517	0.78748
miR-6828-3p	31.3814	0.0442747	0.78761
miR-6867-5p	34.2595	0.0429298	0.7878
miR-6734-3p	40.1386	0.04311	0.788125
miR-17-3p	293.807	-0.043532	0.788245
miR-4661-5p	38.0104	0.0440713	0.788287
miR-711	206.481	0.0429364	0.788413
miR-4504	24.3253	-0.0398919	0.788731
miR-4489	41.8631	-0.0428396	0.789349
miR-4680-3p	26.6693	0.0373321	0.789684
miR-583	38.5563	0.0439112	0.789947
miR-20b-3p	37.5909	-0.0434149	0.789985
miR-206	33.1441	0.0421013	0.79015
miR-5702	25.514	-0.0407229	0.790158
miR-3921	32.2982	-0.0434266	0.790265
miR-492	40.6101	-0.0437457	0.790285
miR-6778-5p	450.136	-0.0409311	0.790453
miR-3129-3p	32.0938	0.0430557	0.791081
miR-4306	331.719	0.0422172	0.791849
miR-29b-2-5p	46.0315	-0.0409983	0.791852
miR-6778-3p	29.9499	-0.0432186	0.792238
miR-544b	31.8147	0.0415337	0.792336
miR-362-3p	46.9854	0.0407608	0.79296
miR-564	69.0199	-0.0344526	0.793004
miR-26a-1-3p	27.2764	0.0418461	0.793539
miR-412-5p	35.3552	-0.0418635	0.793697
miR-4505	706.003	-0.0384157	0.793792
miR-5087	28.634	-0.0423959	0.79396
miR-125b-5p	152.149	-0.0426826	0.794246
miR-6773-3p	33.549	-0.0424621	0.794407
miR-4670-5p	28.6985	0.0399401	0.794755
miR-330-5p	31.8705	-0.0423053	0.795221
miR-5196-3p	216.717	0.0415088	0.795228
miR-4644	50.6832	0.037013	0.795776
miR-5193	40.0377	-0.0407866	0.796166
miR-532-5p	85.9407	0.0373166	0.79658
miR-5006-5p	283.912	0.0412918	0.796622
miR-4290	113.95	0.0423752	0.796671
miR-346	42.8637	0.0405807	0.796768
miR-3607-3p	31.8492	0.0414929	0.79688
miR-5694	2752.52	0.0330083	0.797827
miR-4537	132.265	0.0415187	0.798355
miR-514b-3p	32.0702	0.0400799	0.798535
miR-382-3p	34.3519	0.0417861	0.799184
miR-4476	45.2625	-0.0403152	0.799277
miR-3119	29.8548	0.0395768	0.799839
miR-382-5p	39.4641	-0.0414521	0.801064
miR-3680-5p	26.2759	-0.0388419	0.801298
miR-8088	33.2021	-0.0407508	0.801571
miR-26b-3p	31.4909	0.0411299	0.801855
miR-3680-3p	30.121	-0.0403699	0.80217
miR-6802-5p	685.326	-0.0368629	0.802218
miR-655-5p	38.0434	-0.0408047	0.802772
miR-29a-3p	761.637	-0.0367534	0.802835
miR-6133	110.8	-0.0399893	0.802957
miR-4328	38.2907	-0.0349728	0.803146
miR-1323	29.8913	0.0389325	0.80403
miR-5091	32.1269	0.0407947	0.804527
miR-193b-3p	234.779	0.0393582	0.80514
miR-361-3p	43.9321	0.0373773	0.805262
miR-522-3p	28.8287	-0.0365317	0.805378
miR-4669	45.9628	-0.0373317	0.805724
miR-4638-5p	38.1455	-0.0400538	0.80576
miR-3142	27.6609	-0.0380515	0.805787
miR-3912-5p	663.059	0.0358099	0.805945
miR-6083	31.8172	-0.0387444	0.80671
miR-4655-3p	516.689	0.0359834	0.806938
miR-4742-3p	26.4745	0.0387905	0.807236
miR-22-3p	16754.8	0.0300191	0.807781
miR-4265	47.9603	-0.0350399	0.808077
miR-5690	28.9537	-0.0375422	0.808369
miR-30c-2-3p	34.2894	0.0396397	0.809807
miR-3121-5p	22.8692	-0.0365257	0.810549
miR-4667-5p	1455.69	0.0325165	0.810643
miR-944	36.3498	0.0382677	0.810921
miR-8062	32.0925	-0.0367327	0.811223
miR-6821-5p	2186.82	0.0312398	0.811664
miR-4790-5p	145.171	-0.0391962	0.812191
miR-4467	45.0974	-0.0349523	0.813114
miR-1229-3p	94.376	-0.0383926	0.813176
miR-4764-5p	37.2731	0.0385257	0.814372
miR-8063	35.3422	-0.0373547	0.814382
miR-4659a-5p	29.4971	-0.0363747	0.814609
miR-548an	30.3732	-0.0371385	0.814842
miR-5197-5p	29.6378	0.0369474	0.814912
miR-1252-5p	29.7642	-0.0356876	0.815511
miR-654-3p	37.5185	-0.0381721	0.815841
miR-4731-3p	29.9447	-0.0382178	0.816441
miR-450a-1-3p	18.0867	0.0325655	0.816444
miR-4420	31.5575	-0.0358582	0.816814
miR-4791	36.3037	0.0381643	0.816877
miR-451b	25.7019	0.0327933	0.817256
miR-551b-3p	36.9942	-0.0379465	0.817276
miR-98-3p	19.6749	0.0358037	0.818691
miR-6884-5p	38.5112	-0.0374663	0.819555
miR-4493	36.0419	-0.0375285	0.819626
miR-4433b-5p	1601.62	0.0310835	0.820492
miR-4723-5p	36.1509	0.0370204	0.820765
miR-4429	970.186	0.0317149	0.821703
miR-185-3p	99.6806	0.0363846	0.821923
miR-328-3p	226.591	-0.036847	0.821997
miR-5689	32.8357	-0.0364461	0.82223
miR-191-3p	52.3233	-0.0300344	0.822625
miR-7106-5p	206.663	0.0361597	0.822891
miR-190b	38.5976	-0.036749	0.823418
miR-6739-3p	28.7706	-0.0339267	0.823945
miR-542-3p	28.792	0.0334968	0.824218
miR-4330	51.7317	0.0304716	0.82447
miR-3130-3p	46.1317	-0.0316187	0.824591
miR-3147	56.6313	-0.0311369	0.824747
miR-519a-3p	38.0194	0.0362438	0.825504
miR-320d	1149.49	0.0312445	0.825527
miR-875-3p	30.0971	0.0349382	0.825629
miR-658	623.033	-0.032728	0.825664
miR-513c-3p	32.113	0.0351494	0.82685
miR-6131	20047.8	0.0267354	0.827097
miR-491-5p	47.3102	-0.0319784	0.827274
miR-545-5p	28.7159	0.0324646	0.827952
miR-642a-5p	34.9014	0.0357258	0.828352
miR-6742-3p	38.0604	0.0356777	0.828422
miR-2682-3p	49.8397	0.0298452	0.828543
miR-5688	29.5782	0.0349285	0.829092
miR-1178-3p	31.0766	-0.0352101	0.829371
miR-105-5p	36.1283	-0.0354264	0.829843
miR-4761-5p	57.3431	0.0283633	0.830386
miR-1247-3p	7072.25	0.0262984	0.831421
miR-6727-5p	23621	-0.0259774	0.832059
miR-302d-3p	43.2673	0.0336771	0.832159
miR-676-3p	31.9431	0.0346774	0.832181
miR-6839-5p	34.3946	-0.0343159	0.833331
miR-96-3p	32.1142	-0.0261236	0.833907
miR-197-5p	866.192	-0.029745	0.833973
miR-1236-3p	30.7759	-0.0344267	0.834006
miR-595	35.9129	0.0336084	0.834425
miR-5687	32.193	0.0335298	0.834815
miR-4648	38.5638	0.0338614	0.835136
miR-200b-5p	25.2004	0.0309181	0.835219
miR-6840-5p	37.6097	0.032909	0.835603
miR-2681-3p	33.5482	0.0339493	0.835912
miR-520g-5p	28.5443	-0.0316665	0.836529
miR-3942-5p	31.6762	-0.0206617	0.83661
miR-6783-3p	32.857	-0.0331323	0.837149
miR-635	39.5307	-0.0337955	0.837359
miR-6511a-5p	113.394	-0.0317036	0.837637
miR-512-3p	30.1904	-0.0329711	0.837864
miR-4733-3p	32.565	-0.0330983	0.838017
miR-4462	30.5181	-0.0320937	0.838302
miR-196a-3p	70.4287	-0.0306214	0.838387
miR-516b-5p	27.9427	0.0308935	0.838436
miR-6894-5p	160.07	-0.0335737	0.838628
miR-6516-5p	44.1424	0.0325017	0.838716
miR-2115-3p	271.967	-0.0328929	0.838822
miR-3167	34.719	0.0265695	0.840665
miR-4276	47.0807	-0.0284759	0.840955
miR-6864-5p	38.4432	-0.0327683	0.841472
miR-7161-3p	28.0895	0.0297896	0.841473
miR-6851-5p	60.7381	-0.028396	0.841675
miR-556-5p	101.218	0.0306544	0.841684
miR-5739	2474.2	0.0263157	0.84189
miR-10b-5p	237.811	-0.0324373	0.842099
miR-6872-3p	90.1752	-0.0314495	0.842335
miR-8083	29.6825	0.0308632	0.842349
miR-99a-5p	121.759	-0.0310048	0.842475
miR-3973	38.2056	0.0325735	0.843153
miR-1275	316.481	0.0313265	0.843188
miR-6085	3936.4	0.0255907	0.843436
miR-4763-3p	565.605	-0.0295895	0.843645
miR-7158-3p	28.3067	0.03081	0.84366
miR-1185-2-3p	31.3482	-0.0316531	0.844008
miR-4256	44.5088	0.0302837	0.844628
miR-4711-3p	31.3832	0.031451	0.844882
miR-764	5911.99	0.0243444	0.844919
miR-604	33.62	0.0319996	0.845271
miR-486-5p	2239.96	-0.0256368	0.845886
miR-8070	39.2327	0.0311744	0.845974
miR-5589-5p	41.4841	-0.0310941	0.846119
miR-1264	28.48	0.029228	0.846191
miR-518b	60.712	0.0319584	0.846339
miR-5692c	29.3738	-0.0288087	0.846408
miR-7156-5p	39.2389	0.0318725	0.846544
miR-3612	34.5653	-0.0316552	0.846909
miR-541-5p	37.6161	0.0276897	0.847245
miR-4271	31630.4	0.0234643	0.84754
miR-365b-5p	54.6327	0.027337	0.847919
miR-7151-3p	38.4429	-0.0312253	0.848181
miR-4643	35.0625	-0.0314488	0.848467
miR-875-5p	31.9106	0.0311232	0.848542
miR-5186	38.3928	-0.0255718	0.848607
miR-1270	39.427	-0.0310926	0.848776
miR-154-5p	52.1706	0.0276345	0.849058
miR-6516-3p	34.8379	-0.0298797	0.849257
miR-1226-3p	35.2973	0.0312497	0.849403
miR-6864-3p	145.455	0.0312765	0.849625
miR-429	35.847	-0.0305315	0.850047
miR-545-3p	33.3834	-0.0310683	0.850146
miR-6826-5p	35.0579	0.0307476	0.850443
miR-1307-3p	12441.3	0.0230383	0.850711
miR-6780b-5p	4687.1	-0.0239498	0.851327
miR-23b-5p	36.2339	-0.0308164	0.851664
miR-4288	20.7202	0.0257192	0.852736
miR-6514-5p	35.2132	-0.0301971	0.85287
miR-448	32.7562	0.0288443	0.85303
miR-548k	30.2736	0.0299984	0.853183
miR-1228-3p	183.324	-0.0299947	0.853247
miR-941	57.3893	0.0251743	0.853295
miR-6891-3p	84.3792	0.028645	0.853358
miR-4750-5p	38.5023	0.0302233	0.85361
miR-3606-3p	31.6118	0.0284783	0.853722
miR-188-5p	59.2815	-0.0249291	0.853722
miR-521	38.7857	-0.0296191	0.853742
miR-297	40.7005	-0.0291008	0.854046
miR-6815-3p	34.4266	-0.0299905	0.854703
miR-6867-3p	42.3917	0.0276823	0.85498
miR-1976	133.344	-0.0299277	0.855166
miR-920	130.384	-0.0291303	0.856055
miR-6818-5p	38.1676	0.0298338	0.856088
miR-4656	281.157	-0.0286213	0.856656
miR-4528	30.584	0.0277041	0.856678
miR-6771-3p	168.961	-0.0297736	0.856702
miR-5706	35.251	-0.0297197	0.856867
miR-138-1-3p	31.8261	-0.0297015	0.856985
miR-3658	37.0837	-0.0292476	0.857135
miR-6753-3p	40.5599	0.028496	0.857226
miR-938	25.4162	0.0267226	0.857674
miR-3671	29.778	0.0287523	0.857912
miR-759	34.7033	0.0284966	0.858665
miR-5188	24.6422	0.0259964	0.859159
miR-3977	30.9047	-0.0277183	0.859406
miR-770-5p	39.5259	0.0265399	0.859619
miR-183-5p	37.7261	-0.0288621	0.860135
miR-6857-3p	32.0381	-0.028439	0.860318
miR-6813-3p	144.856	-0.0290119	0.860371
miR-1207-5p	2451.72	-0.0234565	0.860394
miR-6870-5p	280.949	-0.0279652	0.860416
miR-145-3p	35.7211	-0.028795	0.860748
miR-605-5p	56.7695	0.0239668	0.860762
miR-3131	44.1392	0.0271676	0.860973
miR-519d-3p	41.0213	0.0272342	0.861297
miR-1913	236.139	-0.0282572	0.861489
miR-4678	35.9251	-0.0216622	0.86181
miR-3975	35.3085	-0.0282328	0.861906
miR-6799-5p	3187.64	0.0225518	0.862656
miR-625-5p	208.947	-0.0280753	0.863192
miR-6877-5p	384.801	-0.0270791	0.8635
miR-4304	59.733	-0.0219041	0.864155
miR-769-5p	58.9711	-0.0217057	0.864197
miR-548al	32.6623	-0.0279447	0.864237
miR-181c-3p	39.4661	0.0280919	0.86425
miR-4524b-5p	40.3268	0.0280857	0.864259
miR-593-3p	26.7614	0.0271403	0.864277
miR-4781-5p	42.8999	-0.0277676	0.864377
miR-520e	41.9159	0.0270243	0.864837
miR-4491	40.1794	-0.0280037	0.864838
miR-4712-5p	26.9255	0.0250941	0.864974
miR-378i	223.717	-0.0278297	0.865372
miR-5587-3p	1197.77	0.0231836	0.865484
miR-1251-3p	38.0782	0.0273918	0.866233
miR-6853-5p	31.8149	-0.026836	0.866435
miR-6771-5p	150.27	-0.0275711	0.867279
miR-6837-3p	30.6245	-0.026851	0.868012
miR-212-3p	310.552	-0.0260534	0.868438
miR-889-3p	31.6968	-0.0254087	0.868727
miR-3117-5p	39.6455	0.0234496	0.868765
miR-4478	167	0.0272487	0.868818
miR-7853-5p	34.7928	-0.0269684	0.868916
miR-320c	1765.67	0.022581	0.869097
miR-1265	34.9704	-0.0269913	0.869722
miR-6515-5p	32.9035	-0.0263055	0.869739
miR-374a-3p	34.5437	0.0261769	0.870465
miR-6744-3p	208.98	0.0262688	0.870617
miR-4728-5p	297.983	0.0257474	0.870743
miR-376a-5p	31.1903	-0.0259877	0.870826
miR-3924	26.1408	0.0251468	0.871444
miR-6810-3p	203.288	-0.0262029	0.871484
miR-4780	42.1323	-0.0251595	0.871702
miR-6785-3p	260.519	0.0255704	0.872
miR-508-3p	29.4556	-0.0241421	0.872039
miR-4773	39.5841	-0.0258901	0.872401
miR-4440	45.2027	0.0252541	0.872506
miR-6844	26.3493	0.0237257	0.872723
miR-548x-3p	38.0472	-0.0255177	0.873288
miR-7-2-3p	31.1758	0.0261661	0.873372
miR-4664-5p	29.0573	-0.0253511	0.873759
miR-1305	28.1676	-0.0235166	0.873777
miR-93-5p	2099.69	0.020886	0.874015
miR-6888-3p	34.5646	0.0257771	0.874159
miR-6757-3p	39.9199	-0.0248124	0.874341
miR-215-5p	34.78	-0.0257729	0.875205
miR-4518	39.4779	-0.0258238	0.875502
miR-4301	27.1787	-0.02471	0.875727
miR-4282	36.96	-0.02185	0.87636
miR-421	46.2974	-0.0234081	0.876528
miR-342-3p	402.887	-0.0244082	0.876776
miR-503-3p	23.364	-0.0228604	0.877203
miR-3134	32.0279	-0.0239662	0.877879
miR-5009-5p	43.7052	0.0246181	0.877987
miR-511-3p	43.8798	0.0229306	0.878279
miR-378a-3p	206.361	-0.0247561	0.87906
miR-6756-5p	6065.62	-0.0193272	0.879115
miR-4779	34.5443	-0.0249479	0.879495
miR-7109-5p	127.774	-0.0244835	0.88067
miR-676-5p	33.9749	-0.0245711	0.881185
miR-587	36.9799	0.0207069	0.882147
miR-4692	35.4317	0.0238022	0.882427
miR-3164	27.179	-0.0220972	0.882808
miR-320a	2380.7	0.019676	0.882969
miR-3152-3p	137.418	-0.0240045	0.883393
miR-5191	37.2649	0.0238056	0.88364
miR-2861	20192	-0.0180728	0.884206
miR-6734-5p	75.2625	0.02011	0.884643
miR-4705	36.4355	0.0235584	0.885235
miR-640	370.184	-0.0223985	0.886181
miR-3149	34.2024	0.0230133	0.886226
miR-4495	37.8763	0.0235479	0.886414
miR-579-3p	38.5569	-0.0208368	0.886617
miR-6887-3p	87.0551	0.0218845	0.886647
miR-4272	46.941	-0.0226477	0.887356
miR-6503-5p	28.4656	-0.0228994	0.887441
miR-4762-5p	36.4473	-0.0233223	0.887466
miR-3682-3p	39.9475	-0.0194089	0.890114
miR-5011-5p	30.9473	0.021641	0.890652
miR-1205	31.1391	0.022188	0.890724
miR-7515	55.3731	-0.0186149	0.890898
miR-4456	34.6654	0.0225569	0.891159
miR-181b-3p	35.8561	-0.0225117	0.891375
miR-3678-3p	41.6334	-0.0217695	0.89196
let-7f-2-3p	33.0125	-0.0216893	0.892478
miR-433-5p	27.7347	0.0202121	0.893914
miR-380-3p	34.3524	0.0167727	0.894734
miR-548ay-3p	118.352	0.0216952	0.895001
miR-576-3p	47.3154	0.0189177	0.896048
miR-8061	31.8816	-0.0157537	0.896446
miR-202-5p	24.5664	0.0192433	0.896591
miR-5582-5p	102.897	0.0202765	0.896883
miR-4709-5p	36.8459	0.021268	0.897274
miR-302f	39.8032	-0.0211022	0.897725
miR-586	28.4451	-0.0191556	0.898398
miR-616-5p	56.6353	-0.0182471	0.898435
miR-378e	111.328	-0.0195346	0.89859
miR-514b-5p	37.1526	-0.0209076	0.898758
miR-1250-3p	43.0379	0.0199157	0.898862
miR-670-5p	35.3113	-0.020795	0.899424
miR-3686	35.0061	-0.0137223	0.899576
miR-93-3p	82.543	-0.0198527	0.899825
miR-6730-5p	47.0407	-0.0201437	0.900003
miR-4270	183.761	-0.0206678	0.900311
miR-4671-3p	35.3894	0.0203336	0.900584
miR-4725-3p	197.439	0.0203053	0.900786
miR-517c-3p	33.8598	-0.0163566	0.900959
miR-1321	47.9796	0.0199933	0.901006
miR-454-5p	22.2498	-0.0188514	0.901652
miR-1273a	346.979	-0.0192128	0.901781
miR-5004-5p	36.2093	-0.02027	0.90206
miR-8086	37.1691	0.02001	0.90242
miR-598-5p	31.2264	0.0197869	0.902472
miR-561-5p	291.117	0.0192898	0.902816
miR-552-5p	26.6592	-0.0171583	0.9029
miR-3679-3p	22.5615	-0.0189114	0.903581
miR-6722-3p	157.815	-0.0196518	0.904867
miR-6759-3p	33.0781	-0.0196459	0.904982
miR-654-5p	339.038	0.0186391	0.905386
miR-4732-5p	60.7359	0.0167027	0.906248
miR-4714-5p	31.7254	-0.0186279	0.906532
miR-6769a-5p	143.241	-0.0192222	0.906646
miR-548l	24.1199	-0.0175189	0.906744
miR-5581-5p	36.1426	0.0192913	0.906839
miR-29c-5p	92.3268	0.0175451	0.90699
miR-4645-3p	34.6767	0.0190522	0.907002
miR-4472	88.4058	0.0181004	0.907158
miR-3607-5p	41.7296	0.0178665	0.907432
miR-433-3p	36.3593	-0.0191493	0.907522
miR-3145-3p	38.5067	-0.0189651	0.907735
miR-5009-3p	33.2083	0.0187095	0.909087
miR-34a-3p	43.9134	0.0180735	0.909197
miR-4675	36.4209	-0.0187666	0.909257
miR-5583-5p	28.8426	0.0173565	0.909325
miR-1238-3p	48.5411	-0.0160246	0.909621
miR-224-5p	73.4602	-0.0156976	0.909632
miR-5703	80.7534	-0.015624	0.909764
miR-8089	106.519	0.0181982	0.91098
miR-3144-5p	33.8118	-0.0178747	0.911665
miR-620	42.0976	-0.0158576	0.912019
miR-4510	35.394	-0.0180401	0.912258
miR-4690-5p	452.939	0.0166642	0.912883
miR-424-5p	34.5631	-0.0178851	0.913302
miR-6807-5p	56.6917	0.0153795	0.91332
miR-6815-5p	52.9024	0.0150514	0.913454
miR-210-3p	544.424	-0.0161507	0.913623
miR-4295	36.5419	0.0178539	0.913663
miR-3941	31.6155	-0.0171554	0.914418
miR-4653-5p	32.3987	-0.0172902	0.915503
miR-19b-3p	2567.12	-0.0140473	0.915524
miR-506-5p	31.308	-0.0165435	0.916068
miR-1245b-3p	31.9967	0.0161678	0.916117
miR-6832-5p	37.5788	0.0147403	0.91676
miR-760	56.3836	0.0136294	0.916905
miR-523-3p	22.9585	0.0158266	0.917133
miR-449b-3p	85.2438	-0.0166204	0.917173
miR-7153-5p	33.7767	0.0134844	0.917809
miR-3177-5p	36.5765	-0.0169669	0.917839
miR-214-5p	32.004	-0.0165719	0.91856
miR-484	711.492	-0.0147235	0.91883
miR-5695	34.2994	0.0164214	0.919073
miR-1225-3p	590.88	-0.0148403	0.91913
miR-501-5p	66.6428	-0.0143324	0.919167
miR-3141	1630.71	-0.0140029	0.91952
miR-637	30.4697	-0.0165542	0.919582
miR-221-5p	37.7986	-0.0166166	0.919718
miR-106b-5p	1165.06	-0.0143588	0.919748
miR-4798-3p	128.634	-0.016526	0.920037
miR-6165	209.764	-0.0164327	0.92028
miR-548ba	30.5903	0.0154453	0.920353
miR-645	35.0754	0.0161413	0.920363
miR-4642	29.9321	-0.015732	0.920424
miR-4768-5p	30.752	0.0158845	0.920464
miR-3191-3p	43.2652	0.0149183	0.920988
miR-4999-5p	29.7561	0.0154595	0.921519
miR-617	31.448	-0.0156427	0.921827
miR-376c-5p	76.5928	-0.0149742	0.922242
miR-504-3p	145.293	-0.0159879	0.922762
miR-6870-3p	83562.2	0.0116615	0.922913
miR-5692b	38.5371	-0.0140798	0.923041
miR-4703-5p	32.948	-0.0152484	0.923133
miR-128-2-5p	37.1979	0.0157103	0.923304
miR-548ax	63.0324	0.0125001	0.923434
miR-552-3p	40.3336	0.0156673	0.923562
miR-210-5p	461.199	0.0143914	0.923682
miR-943	104.618	-0.0147662	0.924075
miR-4672	43.3825	0.0153849	0.924951
miR-6846-3p	80.7325	-0.0140383	0.925161
miR-6797-3p	77.1247	0.0154445	0.925405
miR-203b-3p	29.2761	-0.0142221	0.925857
miR-376b-5p	37.2063	-0.0151851	0.926092
miR-8053	25.028	-0.0144913	0.926732
miR-1237-3p	83.8685	0.0143129	0.92675
miR-1537-5p	25.3176	0.013037	0.927093
miR-4799-5p	30.3148	-0.0144268	0.927957
miR-493-5p	32.2926	0.0142408	0.928848
miR-3138	47.2165	0.0140565	0.929072
miR-4657	35.6787	0.0144355	0.929592
miR-5698	53.007	-0.0124571	0.929905
miR-609	22.9166	0.0123611	0.930578
miR-155-3p	36.3721	0.0142611	0.93106
miR-6775-3p	228.865	-0.0138899	0.93186
miR-8067	25.9434	-0.0119698	0.932083
miR-3925-5p	32.299	-0.0134006	0.932623
miR-216a-3p	37.7153	-0.0119142	0.932641
miR-3657	30.8689	0.0134929	0.9328
miR-1234-3p	315.67	0.0131332	0.933015
miR-25-3p	1095.62	-0.0117317	0.93337
miR-6842-5p	32.5461	-0.013369	0.933394
miR-15b-3p	40.1513	-0.0134426	0.933451
miR-1298-3p	33.3942	-0.0137483	0.933467
miR-23a-5p	97.4563	0.0124707	0.933524
miR-6797-5p	164.037	-0.0137164	0.93374
miR-4460	33.6024	-0.012924	0.933878
miR-509-3p	33.0054	-0.0132405	0.933957
miR-187-3p	434.674	0.0124243	0.934009
miR-924	28.5167	0.0129641	0.934165
miR-4725-5p	63.1517	-0.0108943	0.934977
miR-4422	34.4692	-0.0134043	0.935133
miR-4477a	29.3819	-0.0117891	0.935327
miR-4677-3p	33.4423	-0.0129438	0.935674
miR-6853-3p	26.0239	-0.01255	0.935767
miR-200b-3p	34.4135	-0.013236	0.935772
miR-3661	38.1426	-0.0130918	0.936072
miR-1257	36.6476	-0.0129922	0.936247
miR-134-3p	30.6911	0.0131651	0.936309
miR-3938	29.6172	0.0123886	0.93674
miR-6741-5p	3547.02	0.0102902	0.936827
miR-1538	121.298	0.0129706	0.936829
miR-4752	35.9484	-0.0130172	0.937064
miR-513b-3p	32.8241	-0.0127623	0.937169
miR-6845-5p	212.548	0.0128014	0.937458
miR-7111-5p	2609.85	-0.01045	0.937587
miR-4660	34.1265	-0.0128084	0.938012
miR-3690	41.8042	-0.0124504	0.938245
miR-507	28.5058	0.0117952	0.938662
miR-6513-5p	24.9403	0.0114442	0.938959
miR-96-5p	45.6895	0.0112024	0.939411
miR-539-3p	31.8977	-0.0121812	0.939844
miR-6782-3p	33.8728	-0.0123575	0.940205
miR-1287-3p	37.0509	0.01232	0.940374
miR-187-5p	325.121	0.0114904	0.940528
miR-100-3p	27.4965	0.0113703	0.941819
miR-4494	28.5507	-0.0118852	0.942209
miR-548av-5p	34.7987	0.00901755	0.943015
let-7c-3p	29.7818	0.0114843	0.943449
miR-7159-3p	29.7902	-0.0104651	0.943727
miR-1287-5p	4184.35	-0.00900572	0.943829
miR-4427	35.0889	-0.0111393	0.943857
miR-6502-3p	27.7676	-0.0111009	0.94406
miR-4289	25.7744	-0.00998633	0.944133
miR-4774-5p	29.8307	0.0103346	0.944453
miR-4778-3p	25.7115	0.0105547	0.944712
miR-5197-3p	39.6364	-0.0113508	0.945083
miR-514a-3p	33.8995	-0.0109781	0.945395
miR-6882-3p	53.5887	-0.00975438	0.945826
miR-3140-5p	391.432	-0.0105934	0.946055
miR-574-5p	9674.28	-0.00838115	0.946291
miR-377-5p	30.4681	-0.0108506	0.94664
miR-3935	24.5465	-0.0104435	0.946757
miR-92a-2-5p	32.9991	0.0107406	0.946908
miR-4694-5p	25.9238	0.00971488	0.947012
miR-3159	30.5141	0.0107613	0.947216
miR-708-5p	41.5646	-0.0104578	0.947516
miR-4744	32.6664	-0.0102568	0.947536
miR-7152-5p	32.0962	0.0108354	0.947571
miR-6764-5p	38.8094	0.0105878	0.94796
miR-4777-5p	30.1222	-0.0103542	0.948067
miR-6802-3p	30.2568	0.0106406	0.948421
miR-3613-3p	122.854	0.0105949	0.948793
miR-4764-3p	22.9121	0.00995814	0.948949
miR-6792-3p	123.36	0.0103559	0.949196
miR-3064-3p	33.6814	-0.0103513	0.949657
miR-378d	103.685	-0.0100448	0.949866
miR-4637	33.1799	-0.00936177	0.951486
miR-1263	35.17	0.00815955	0.951504
miR-302b-5p	30.054	-0.00947213	0.951601
miR-3609	34.7219	0.00983663	0.951787
miR-6780a-3p	30.5642	0.00987492	0.951793
miR-4453	29.6743	0.00945546	0.951879
miR-135b-5p	23.9544	-0.00881155	0.951903
miR-3186-3p	31.6439	0.0097413	0.952134
miR-4261	55.5089	0.00974122	0.952899
miR-6868-3p	32.8487	0.00949644	0.953539
miR-1185-5p	35.3666	-0.00955614	0.953759
miR-374b-3p	238.458	0.00936718	0.953808
miR-141-3p	154.034	-0.00938228	0.954366
miR-4789-3p	51.2243	0.00860095	0.95454
miR-19b-2-5p	43.314	0.00910138	0.954846
miR-6886-5p	50.8539	0.00771034	0.955622
miR-6880-5p	342.153	0.00876321	0.955731
miR-506-3p	68.8901	0.00773638	0.95587
miR-548g-3p	32.3649	-0.00897757	0.956225
miR-6728-3p	70.9987	-0.00741724	0.957015
miR-5196-5p	737.166	-0.00777462	0.957331
miR-4506	50.5982	-0.0074232	0.957636
miR-5586-3p	34.9753	-0.00865009	0.957896
miR-2052	41.6482	0.00798999	0.958322
miR-4511	34.9536	-0.0085265	0.95838
miR-4798-5p	118.352	0.00832293	0.958823
miR-452-3p	27.6054	-0.00760046	0.959032
miR-3140-3p	330.941	0.00808456	0.95924
miR-489-5p	35.9392	0.00834472	0.95963
miR-4734	176.12	0.00821075	0.960159
miR-1468-3p	44.045	0.00802481	0.96016
miR-3115	36.0428	0.00812263	0.96066
miR-493-3p	37.4648	-0.00799744	0.961197
miR-3650	31.528	0.00744291	0.961304
miR-6504-5p	32.46	0.00768671	0.961362
miR-4795-3p	171.561	-0.0079102	0.961669
miR-4713-5p	54.9857	0.00788214	0.961838
miR-664b-3p	36.36	0.00783258	0.962046
miR-106a-3p	47.8358	-0.00676407	0.962785
miR-548m	27.2029	0.00682465	0.962818
miR-3691-3p	35.7033	-0.00766424	0.962821
miR-302b-3p	30.7835	0.0072998	0.963286
miR-200c-5p	26.1542	0.00725463	0.96355
miR-550a-3-5p	57.9792	-0.00653297	0.963632
miR-548ak	245.755	-0.0072948	0.964149
miR-5701	28.781	-0.00671122	0.964226
miR-4273	40.2487	-0.00629707	0.964228
miR-548b-3p	44.6838	-0.00657162	0.96457
miR-653-3p	28.1439	0.00688636	0.964734
miR-6079	31.1747	-0.00716327	0.964934
miR-24-3p	1384.8	-0.00596191	0.965309
miR-378f	171.453	0.0070501	0.965892
miR-7973	27.4247	0.00577526	0.966673
miR-6889-5p	54.5484	-0.00580781	0.966687
miR-6513-3p	32.294	0.00654379	0.967156
miR-2682-5p	26.8546	0.00624024	0.967388
miR-8068	34.5538	0.00649182	0.96775
miR-4509	23.3902	-0.00611824	0.967764
miR-3683	26.6127	-0.00627373	0.967774
miR-889-5p	28.812	-0.00608715	0.968179
miR-4501	29.3453	-0.0061412	0.968269
miR-6800-3p	100.843	0.00617497	0.968327
miR-3923	33.8445	0.00642038	0.968471
miR-4696	34.471	0.00646099	0.968572
miR-6862-5p	56.5873	-0.00521414	0.968807
[truncated: 85 more rows]
