# Supplementary material for: Time-Restricted Eating Regimen Differentially Affects Circulatory miRNA Expression in Older Overweight Adults
Source: Nutrients. 2022 Apr 28;14(9):1843. doi: 10.3390/nu14091843 (PMC9100641; doi:10.3390/nu14091843)
Supplement: Supplementary file 1 [file nutrients-14-01843-s001.zip › Supp File 2.xlsx]

## Sheet: Sheet 1 - miRWalk_miRNA_Targets
miRWalk_miRNA_Targets
mirnaid	refseqid	genesymbol	start	end	bindingp	energy	seed	number_of_pairings	binding_region_length	longest_consecutive_pairings	position	validated	TargetScan	miRDB
hsa-miR-301a-3p	NM_014683	ULK2	4913	4930	0.953846	-18.6	1	16	17	16	3UTR		1	1
hsa-miR-301a-3p	NM_001039712	DEDD	2033	2065	0.953846	-17.6	1	14	18	11	3UTR		1	1
hsa-miR-301a-3p	NM_153188	TNPO1	4803	4829	0.961538	-19.3	1	16	21	9	3UTR		1	1
hsa-miR-301a-3p	NM_018121	SLF2	6002	6044	0.961538	-18.7	1	18	21	13	3UTR		1	1
hsa-miR-301a-3p	NM_002270	TNPO1	4852	4878	0.961538	-19.3	1	16	21	9	3UTR		1	1
hsa-miR-301a-3p	NM_001364295	TNPO1	4632	4658	0.961538	-19.3	1	16	21	9	3UTR		1	1
hsa-miR-301a-3p	NM_001704	ADGRB3	5500	5521	0.961538	-20.9	1	17	21	9	3UTR		1	1
hsa-miR-301a-3p	NM_001267046	FRMD6	3438	3465	1	-19.9	1	17	22	11	3UTR		1	1
hsa-miR-301a-3p	NM_001267047	FRMD6	2247	2274	1	-19.9	1	17	22	11	3UTR		1	1
hsa-miR-301a-3p	NM_001278689	EOGT	2249	2267	1	-17.4	1	14	18	8	3UTR	MIRT477366	1	1
hsa-miR-301a-3p	NM_001282550	BTBD3	4193	4224	1	-18.3	1	15	19	12	3UTR	MIRT083129	1	1
hsa-miR-301a-3p	NM_001282551	BTBD3	4315	4346	1	-18.3	1	15	19	12	3UTR	MIRT083129	1	1
hsa-miR-301a-3p	NM_001283049	USP8	13719	13742	1	-20.1	1	18	23	8	3UTR		1	1
hsa-miR-301a-3p	NM_001286095	TMEM9B	1090	1103	1	-14.9	1	11	13	8	3UTR		1	1
hsa-miR-301a-3p	NM_001288733	TEX2	4975	4996	1	-18.7	1	17	21	9	3UTR		1	1
hsa-miR-301a-3p	NM_001297598	MIER3	5062	5109	1	-19.4	1	15	20	13	3UTR		1	1
hsa-miR-301a-3p	NM_001297599	MIER3	5047	5094	1	-19.4	1	15	20	13	3UTR		1	1
hsa-miR-301a-3p	NM_001297744	TENT2	2465	2507	1	-18.4	1	15	20	8	3UTR	MIRT097462	1	1
hsa-miR-301a-3p	NM_001297745	TENT2	2623	2665	1	-18.4	1	15	20	8	3UTR	MIRT097462	1	1
hsa-miR-301a-3p	NM_001297777	MCTP1	3539	3571	1	-21.7	1	18	21	16	3UTR		1	1
hsa-miR-301a-3p	NM_001300963	CDK19	4888	4921	1	-21.1	1	20	33	9	3UTR	MIRT448960	1	1
hsa-miR-301a-3p	NM_001301084	ARHGEF12	5898	5923	1	-19.5	1	18	25	8	3UTR		1	1
hsa-miR-301a-3p	NM_001303249	SLC25A46	3270	3293	1	-17.5	1	17	23	14	3UTR		1	1
hsa-miR-301a-3p	NM_001306215	ZNF827	5532	5561	1	-23	1	22	29	10	3UTR		1	1
hsa-miR-301a-3p	NM_001306215	ZNF827	4963	4985	1	-21.4	1	16	22	9	3UTR		1	1
hsa-miR-301a-3p	NM_032998	DEDD	2094	2126	1	-17.6	1	14	18	11	3UTR		1	1
hsa-miR-301a-3p	NM_138773	SLC25A46	3513	3536	1	-17.5	1	17	23	14	3UTR		1	1
hsa-miR-301a-3p	NM_144568	PIP4P1	1344	1357	1	-16.9	1	12	13	12	3UTR		1	1
hsa-miR-301a-3p	NM_144726	RNF145	3003	3020	1	-18.2	1	16	17	16	3UTR		1	1
hsa-miR-301a-3p	NM_152330	FRMD6	3414	3441	1	-19.9	1	17	22	11	3UTR		1	1
hsa-miR-301a-3p	NM_152594	SPRED1	5786	5835	1	-22.2	1	17	20	12	3UTR		1	1
hsa-miR-301a-3p	NM_152622	MIER3	5044	5091	1	-19.4	1	15	20	13	3UTR		1	1
hsa-miR-301a-3p	NM_152624	DCP2	3458	3484	1	-19.1	1	13	15	13	3UTR		1	1
hsa-miR-301a-3p	NM_170662	CBLB	4090	4106	1	-19.2	1	15	16	15	3UTR		1	1
hsa-miR-301a-3p	NM_170679	SKP1	621	646	1	-18	1	15	18	8	3UTR		1	1
hsa-miR-301a-3p	NM_171999	SALL3	4815	4829	1	-17.5	1	13	14	13	3UTR	MIRT242662	1	1
hsa-miR-301a-3p	NM_173654	EOGT	1997	2015	1	-17.4	1	14	18	8	3UTR	MIRT477366	1	1
hsa-miR-301a-3p	NM_173797	TENT2	2511	2553	1	-18.4	1	15	20	8	3UTR	MIRT097462	1	1
hsa-miR-301a-3p	NM_178835	ZNF827	5541	5570	1	-23	1	22	29	10	3UTR		1	1
hsa-miR-301a-3p	NM_178835	ZNF827	4972	4994	1	-21.4	1	16	22	9	3UTR		1	1
hsa-miR-301a-3p	XM_011524998	TEX2	5015	5036	1	-18.7	1	17	21	9	3UTR		1	1
hsa-miR-301a-3p	XM_011524998	TEX2	3643	3658	1	-16.9	1	13	15	7	3UTR		1	1
hsa-miR-301a-3p	XM_011529746	TMEM50B	1937	1988	1	-22.2	1	20	25	13	3UTR		1	1
hsa-miR-301a-3p	XM_011531634	ZNF827	5397	5426	1	-23	1	22	29	10	3UTR		1	1
hsa-miR-301a-3p	XM_011531634	ZNF827	4828	4850	1	-21.4	1	16	22	9	3UTR		1	1
hsa-miR-301a-3p	XM_011542831	KMT2A	14495	14518	1	-21.3	1	19	23	13	3UTR		1	1
hsa-miR-301a-3p	XM_017002215	TNFRSF1B	3565	3586	1	-19.3	1	15	21	8	3UTR		1	1
hsa-miR-301a-3p	XM_017006209	EOGT	1046	1064	1	-17.4	1	14	18	8	3UTR	MIRT477366	1	1
hsa-miR-301a-3p	XM_017007395	CBLB	3893	3909	1	-19.2	1	15	16	15	3UTR		1	1
hsa-miR-301a-3p	XM_017009863	MCTP1	3620	3652	1	-21.7	1	18	21	16	3UTR		1	1
hsa-miR-301a-3p	XM_017017387	SHANK2	9188	9202	1	-17.7	1	13	14	13	3UTR		1	1
hsa-miR-301a-3p	XM_017017390	SHANK2	10321	10335	1	-17.7	1	13	14	13	3UTR		1	1
hsa-miR-301a-3p	NM_014962	BTBD3	4609	4640	1	-18.3	1	15	19	12	3UTR	MIRT083129	1	1
hsa-miR-301a-3p	NM_015313	ARHGEF12	6601	6626	1	-19.5	1	18	25	8	3UTR		1	1
hsa-miR-301a-3p	NM_015480	NECTIN3	4121	4160	1	-20.3	1	19	22	13	3UTR		1	1
hsa-miR-301a-3p	NM_015642	ZBTB20	21228	21256	1	-19.3	1	20	28	10	3UTR		1	1
hsa-miR-301a-3p	NM_016322	RAB14	1968	1980	1	-16.2	1	11	12	11	3UTR	MIRT469812	1	1
hsa-miR-301a-3p	NM_017629	AGO4	6655	6672	1	-17.7	1	15	17	13	3UTR		1	1
hsa-miR-301a-3p	NM_018183	SBNO1	10356	10381	1	-24.6	1	19	25	10	3UTR		1	1
hsa-miR-301a-3p	NM_018183	SBNO1	8683	8700	1	-19.2	1	16	17	16	3UTR		1	1
hsa-miR-301a-3p	NM_018212	ENAH	10439	10452	1	-19.3	1	12	13	12	3UTR		1	1
hsa-miR-301a-3p	NM_018717	MAML3	6611	6628	1	-19.1	1	15	17	9	3UTR		1	1
hsa-miR-301a-3p	NM_020342	SLC39A10	4840	4860	1	-17.9	1	18	20	15	3UTR		1	1
hsa-miR-301a-3p	NM_024717	MCTP1	4297	4329	1	-21.7	1	18	21	16	3UTR		1	1
hsa-miR-301a-3p	NM_002500	NEUROD1	2320	2337	1	-15.9	1	15	17	9	3UTR		1	1
hsa-miR-301a-3p	NM_002645	PIK3C2A	5549	5594	1	-19.7	1	18	40	11	3UTR		1	1
hsa-miR-301a-3p	NM_002830	PTPN4	3388	3407	1	-17	1	14	17	11	3UTR	MIRT501474	1	1
hsa-miR-301a-3p	NM_002841	PTPRG	7843	7876	1	-16.8	1	14	16	14	3UTR	MIRT092492	1	1
hsa-miR-301a-3p	NM_003390	WEE1	2483	2497	1	-17.2	1	13	14	13	3UTR		1	1
hsa-miR-301a-3p	NM_005154	USP8	14037	14060	1	-20.1	1	18	23	8	3UTR		1	1
hsa-miR-301a-3p	NM_006203	PDE4D	4868	4912	1	-20.4	1	16	21	7	3UTR		1	1
hsa-miR-301a-3p	NM_006788	RALBP1	3481	3512	1	-16.9	1	11	13	11	3UTR		1	1
hsa-miR-301a-3p	NM_006832	FERMT2	3116	3132	1	-17.2	1	15	16	15	3UTR		1	1
hsa-miR-301a-3p	NM_006909	RASGRF2	6296	6330	1	-18.4	1	15	19	6	3UTR		1	1
hsa-miR-301a-3p	NM_006939	2	4576	4601	1	-18.2	1	14	18	9	3UTR		1	1
hsa-miR-301a-3p	NM_013354	CNOT7	3359	3379	1	-18.8	1	16	20	13	3UTR		1	1
hsa-miR-301a-3p	NM_001321788	CBLB	3914	3930	1	-19.2	1	15	16	15	3UTR		1	1
hsa-miR-301a-3p	NM_001348800	ZBTB20	21588	21616	1	-19.3	1	20	28	10	3UTR		1	1
hsa-miR-301a-3p	NM_001366666	SLAIN1	1531	1548	1	-16.5	1	14	17	11	3UTR		1	1
hsa-miR-301a-3p	NM_001367949	FAT3	17355	17380	1	-19.2	1	20	25	8	3UTR		1	1
hsa-miR-301a-3p	NM_001375471	PTPRG	7756	7789	1	-16.8	1	14	16	14	3UTR	MIRT092492	1	1
hsa-miR-301a-3p	NM_001379226	SHANK2	8225	8239	1	-17.7	1	13	14	13	3UTR		1	1
hsa-miR-301a-3p	NM_001731	BTG1	3655	3675	1	-17.3	1	17	20	12	3UTR	MIRT705204	1	1
hsa-miR-301a-3p	NM_001746	CANX	3446	3469	1	-22	1	18	23	11	3UTR		1	1
hsa-miR-301a-3p	NM_000044	AR	7221	7245	1	-18.2	1	16	19	14	3UTR		1	1
hsa-miR-301a-3p	NM_000314	PTEN	5188	5215	1	-19.5	1	16	20	14	3UTR	MIRT054711	1	1
hsa-miR-301a-3p	NM_000901	NR3C2	4953	4970	1	-16.8	1	15	17	8	3UTR		1	1
hsa-miR-301a-3p	NM_001002796	MCTP1	3797	3829	1	-21.7	1	18	21	16	3UTR		1	1
hsa-miR-301a-3p	NM_001008493	ENAH	10502	10515	1	-19.3	1	12	13	12	3UTR		1	1
hsa-miR-301a-3p	NM_001008781	FAT3	17259	17284	1	-19.2	1	20	25	8	3UTR		1	1
hsa-miR-301a-3p	NM_001011713	NAA30	3682	3707	1	-18.1	1	18	25	7	3UTR		1	1
hsa-miR-301a-3p	NM_001039711	DEDD	2061	2093	1	-17.6	1	14	18	11	3UTR		1	1
hsa-miR-301a-3p	NM_001040153	SLAIN1	1476	1493	1	-16.5	1	14	17	11	3UTR		1	1
hsa-miR-301a-3p	NM_001042481	FRMD6	3683	3710	1	-19.9	1	17	22	11	3UTR		1	1
hsa-miR-301a-3p	NM_001066	TNFRSF1B	3622	3643	1	-19.3	1	15	21	8	3UTR		1	1
hsa-miR-301a-3p	NM_001104631	PDE4D	5251	5295	1	-20.4	1	16	21	7	3UTR		1	1
hsa-miR-301a-3p	NM_001114394	TENT2	2752	2794	1	-18.4	1	15	20	8	3UTR	MIRT097462	1	1
hsa-miR-301a-3p	NM_001127257	SLC39A10	4837	4857	1	-17.9	1	18	20	15	3UTR		1	1
hsa-miR-301a-3p	NM_001128610	USP8	14177	14200	1	-20.1	1	18	23	8	3UTR		1	1
hsa-miR-301a-3p	NM_001143976	WEE1	2332	2346	1	-17.2	1	13	14	13	3UTR		1	1
hsa-miR-301a-3p	NM_001146111	MIER1	2493	2512	1	-18.4	1	18	19	18	3UTR		1	1
hsa-miR-301a-3p	NM_001146113	MIER1	2213	2232	1	-18.4	1	18	19	18	3UTR		1	1
hsa-miR-301a-3p	NM_001164342	ZBTB20	20996	21024	1	-19.3	1	20	28	10	3UTR		1	1
hsa-miR-301a-3p	NM_001164343	ZBTB20	21458	21486	1	-19.3	1	20	28	10	3UTR		1	1
hsa-miR-301a-3p	NM_001164345	ZBTB20	21206	21234	1	-19.3	1	20	28	10	3UTR		1	1
hsa-miR-301a-3p	NM_001164346	ZBTB20	21015	21043	1	-19.3	1	20	28	10	3UTR		1	1
hsa-miR-301a-3p	NM_001164347	ZBTB20	21037	21065	1	-19.3	1	20	28	10	3UTR		1	1
hsa-miR-301a-3p	NM_001165899	PDE4D	5177	5221	1	-20.4	1	16	21	7	3UTR		1	1
hsa-miR-301a-3p	NM_001166104	NR3C2	4602	4619	1	-16.8	1	15	17	8	3UTR		1	1
hsa-miR-301a-3p	NM_001167856	SBNO1	10359	10384	1	-24.6	1	19	25	10	3UTR		1	1
hsa-miR-301a-3p	NM_001167856	SBNO1	8686	8703	1	-19.2	1	16	17	16	3UTR		1	1
hsa-miR-301a-3p	NM_001170703	MBNL3	8447	8485	1	-18.4	1	21	38	8	3UTR	MIRT547490	1	1
hsa-miR-301a-3p	NM_001170704	MBNL3	8781	8819	1	-18.4	1	21	38	8	3UTR	MIRT547490	1	1
hsa-miR-301a-3p	NM_001197218	PDE4D	5294	5338	1	-20.4	1	16	21	7	3UTR		1	1
hsa-miR-301a-3p	NM_001197219	PDE4D	4905	4949	1	-20.4	1	16	21	7	3UTR		1	1
hsa-miR-301a-3p	NM_001197220	PDE4D	5470	5514	1	-20.4	1	16	21	7	3UTR		1	1
hsa-miR-301a-3p	NM_001197221	PDE4D	4758	4802	1	-20.4	1	16	21	7	3UTR		1	1
hsa-miR-301a-3p	NM_001197223	PDE4D	4636	4680	1	-20.4	1	16	21	7	3UTR		1	1
hsa-miR-301a-3p	NM_001198665	ARHGEF12	6544	6569	1	-19.5	1	18	25	8	3UTR		1	1
hsa-miR-301a-3p	NM_001199380	RNF145	3132	3149	1	-18.2	1	16	17	16	3UTR		1	1
hsa-miR-301a-3p	NM_001199381	RNF145	3120	3137	1	-18.2	1	16	17	16	3UTR		1	1
hsa-miR-301a-3p	NM_001199382	RNF145	3105	3122	1	-18.2	1	16	17	16	3UTR		1	1
hsa-miR-301a-3p	NM_001242377	DCP2	3326	3379	1	-19.1	1	13	15	13	3UTR		1	1
hsa-miR-301a-3p	NM_001242869	SLAIN1	1189	1206	1	-16.5	1	14	17	11	3UTR		1	1
hsa-miR-301a-3p	NM_001243286	NECTIN3	4095	4134	1	-20.3	1	19	22	13	3UTR		1	1
hsa-miR-301a-3p	NM_001252036	RAB5B	939	985	1	-19.1	1	16	19	12	3UTR	MIRT065890	1	1
hsa-miR-301a-3p	NM_001252037	RAB5B	826	872	1	-19.1	1	16	19	12	3UTR	MIRT065890	1	1
hsa-miR-495-3p	NM_001256425	PDLIM5	3552	3568	1	-17.3	1	15	16	15	3UTR		1	1
hsa-miR-495-3p	NM_001256426	PDLIM5	4058	4074	1	-17.3	1	15	16	15	3UTR		1	1
hsa-miR-495-3p	NM_001256427	PDLIM5	1673	1689	1	-17.3	1	15	16	15	3UTR		1	1
hsa-miR-495-3p	NM_001278196	ZBTB18	3393	3418	1	-17.9	1	15	18	10	3UTR	MIRT248054	1	1
hsa-miR-495-3p	NM_001300936	SRSF10	2397	2414	1	-18.3	1	15	17	12	3UTR		1	1
hsa-miR-495-3p	NM_001318067	MAPK10	3142	3157	1	-16.9	0	14	15	14	3UTR		1	1
hsa-miR-495-3p	NM_054016	SRSF10	5883	5900	1	-18.3	1	15	17	12	3UTR		1	1
hsa-miR-495-3p	NM_058241	CCNT2	3050	3073	1	-23	1	19	23	10	3UTR		1	1
hsa-miR-495-3p	NM_138982	MAPK10	3538	3553	1	-16.9	0	14	15	14	3UTR		1	1
hsa-miR-495-3p	NM_145055	C18orf25	3889	3900	1	-16	0	10	11	10	3UTR		1	1
hsa-miR-495-3p	NM_173822	FAM126B	8514	8533	1	-18.3	1	15	19	8	3UTR		1	1
hsa-miR-495-3p	NM_181358	HIPK1	3180	3197	1	-15.6	1	14	17	9	3UTR		1	1
hsa-miR-495-3p	NM_198269	HIPK1	3371	3388	1	-15.6	1	14	17	9	3UTR		1	1
hsa-miR-495-3p	NM_198563	STIMATE	1235	1257	1	-20.6	1	19	22	13	3UTR		1	1
hsa-miR-495-3p	NM_205768	ZBTB18	3214	3239	1	-17.9	1	15	18	10	3UTR	MIRT248054	1	1
hsa-miR-495-3p	NM_207015	NAALADL2	6317	6348	1	-19.6	0	16	20	11	3UTR		1	1
hsa-miR-495-3p	NM_207318	FAM199X	3665	3689	1	-23.6	1	19	24	14	3UTR		1	1
hsa-miR-495-3p	NM_207371	SKIDA1	6492	6508	1	-17.1	1	15	16	15	3UTR		1	1
hsa-miR-495-3p	XM_005256564	MPRIP	5275	5291	1	-17.4	0	14	16	9	3UTR	MIRT556082	1	1
hsa-miR-495-3p	XM_006712872	GCC2	3929	3946	1	-19.8	0	15	17	12	3UTR		1	1
hsa-miR-495-3p	XM_017002743	FUBP1	2579	2597	1	-18.2	1	16	18	12	3UTR		1	1
hsa-miR-495-3p	NM_015176	FBXO28	5256	5289	1	-18.5	1	16	20	8	3UTR		1	1
hsa-miR-495-3p	NM_018121	SLF2	4725	4745	1	-19.7	1	17	20	10	3UTR		1	1
hsa-miR-495-3p	NM_020123	TM9SF3	3423	3465	1	-19.2	0	15	19	12	3UTR		1	1
hsa-miR-495-3p	NM_020949	SLC7A14	5670	5684	1	-16.8	0	12	14	7	3UTR		1	1
hsa-miR-495-3p	NM_002748	MAPK6	3717	3733	1	-17.6	1	14	16	8	3UTR		1	1
hsa-miR-495-3p	NM_002843	PTPRJ	5623	5641	1	-18.2	1	14	18	9	3UTR		1	1
hsa-miR-495-3p	NM_003902	FUBP1	3746	3764	1	-18.2	1	16	18	12	3UTR		1	1
hsa-miR-495-3p	NM_004136	IREB2	3362	3395	1	-19.4	1	16	19	8	3UTR		1	1
hsa-miR-495-3p	NM_005065	SEL1L	5121	5138	1	-17.6	1	14	17	7	3UTR		1	1
hsa-miR-495-3p	NM_005188	CBL	3151	3171	1	-17.6	1	17	20	10	3UTR		1	1
hsa-miR-495-3p	NM_005276	GPD1	2817	2829	1	-16	0	11	12	11	3UTR		1	1
hsa-miR-495-3p	NM_005599	NHLH2	2146	2162	1	-15.1	1	14	16	8	3UTR		1	1
hsa-miR-495-3p	NM_006457	PDLIM5	3971	3987	1	-17.3	1	15	16	15	3UTR		1	1
hsa-miR-495-3p	NM_006625	SRSF10	2167	2184	1	-18.3	1	15	17	12	3UTR		1	1
hsa-miR-495-3p	NM_006788	RALBP1	3468	3480	1	-16.2	1	11	12	11	3UTR		1	1
hsa-miR-495-3p	NM_001320219	U2SURP	4536	4558	1	-20.7	1	18	22	7	3UTR		1	1
hsa-miR-495-3p	NM_002009	FGF7	1190	1215	1	-18.9	1	17	20	10	3UTR		1	1
hsa-miR-495-3p	NM_002213	ITGB5	3972	4000	1	-19.3	1	21	28	9	3UTR		1	1
hsa-miR-495-3p	NM_000921	PDE3A	8824	8872	1	-20	1	13	17	9	3UTR		1	1
hsa-miR-495-3p	NM_001008239	C18orf25	3706	3717	1	-16	0	10	11	10	3UTR		1	1
hsa-miR-495-3p	NM_001011513	PDLIM5	3644	3660	1	-17.3	1	15	16	15	3UTR		1	1
hsa-miR-495-3p	NM_001080415	U2SURP	4539	4561	1	-20.7	1	18	22	7	3UTR		1	1
hsa-miR-495-3p	NM_001136115	FBXO28	5060	5093	1	-18.5	1	16	20	8	3UTR		1	1
hsa-miR-495-3p	NM_001191005	SRSF10	5880	5897	1	-18.3	1	15	17	12	3UTR		1	1
hsa-miR-495-3p	NM_001191006	SRSF10	2400	2417	1	-18.3	1	15	17	12	3UTR		1	1
hsa-miR-495-3p	NM_001191007	SRSF10	2164	2181	1	-18.3	1	15	17	12	3UTR		1	1
hsa-miR-495-3p	NM_001191009	SRSF10	2113	2130	1	-18.3	1	15	17	12	3UTR		1	1
hsa-miR-495-3p	NM_001241	CCNT2	2949	2972	1	-23	1	19	23	10	3UTR		1	1
hsa-miR-543	NM_001306093	ZADH2	3563	3588	0.961538	-21.2	1	19	25	9	3UTR		1	1
hsa-miR-543	NM_001190823	SMAD7	1196	1215	0.961538	-21.3	1	17	19	9	3UTR		1	1
hsa-miR-543	NM_153607	CREBRF	5372	5388	0.974359	-19.2	1	15	16	15	3UTR		1	1
hsa-miR-543	NM_001257412	IKZF3	7808	7824	1	-20.9	1	14	16	12	3UTR		1	1
hsa-miR-543	NM_001270949	TNFRSF11A	3194	3218	1	-19.3	1	19	24	9	3UTR		1	1
hsa-miR-543	NM_001270950	TNFRSF11A	3141	3165	1	-19.3	1	19	24	9	3UTR		1	1
hsa-miR-543	NM_001270951	TNFRSF11A	3027	3051	1	-19.3	1	19	24	9	3UTR		1	1
hsa-miR-543	NM_001276414	UNKL	3236	3254	1	-20.1	0	15	18	8	3UTR		1	1
hsa-miR-543	NM_001277742	CYP26B1	4179	4197	1	-18.3	1	15	18	8	3UTR		1	1
hsa-miR-543	NM_001300842	SLC10A7	1396	1444	1	-20.4	1	19	24	9	3UTR		1	1
hsa-miR-543	NM_001301043	CADM1	6453	6473	1	-21.9	1	16	20	10	3UTR		1	1
hsa-miR-543	NM_001301044	CADM1	6399	6419	1	-21.9	1	16	20	10	3UTR		1	1
hsa-miR-543	NM_001301045	CADM1	6369	6389	1	-21.9	1	16	20	10	3UTR		1	1
hsa-miR-543	NM_032329	ING5	4297	4321	1	-20.7	1	14	17	10	3UTR		1	1
hsa-miR-543	NM_033285	TP53INP1	3795	3833	1	-21.6	1	17	21	9	3UTR		1	1
hsa-miR-543	NM_134261	RORA	5723	5741	1	-18.1	1	15	18	8	3UTR		1	1
hsa-miR-543	NM_134262	RORA	5583	5601	1	-18.1	1	15	18	8	3UTR		1	1
hsa-miR-543	NM_138713	NFAT5	7819	7850	1	-20.4	1	13	15	13	3UTR		1	1
hsa-miR-543	NM_138962	MSI2	1781	1799	1	-19.8	1	14	18	8	3UTR		1	1
hsa-miR-543	NM_152624	DCP2	3972	3994	1	-22	1	14	16	14	3UTR		1	1
hsa-miR-543	NM_172171	CAMK2G	2458	2477	1	-19.6	1	16	19	11	3UTR		1	1
hsa-miR-543	XM_005257014	MSI2	1713	1731	1	-19.8	1	14	18	8	3UTR		1	1
hsa-miR-543	XM_005268305	ATP11A	4156	4178	1	-18.6	1	13	16	9	3UTR		1	1
hsa-miR-543	XM_006719078	LRP6	6579	6593	1	-18.5	1	11	14	10	3UTR		1	1
hsa-miR-543	XM_011522458	GRIN2A	5238	5255	1	-18.7	1	14	17	11	3UTR		1	1
hsa-miR-543	XM_011532988	CYP26B1	3097	3115	1	-18.6	1	15	18	12	3UTR		1	1
hsa-miR-543	XM_017001518	RSBN1	3055	3106	1	-20.3	1	17	23	7	3UTR		1	1
hsa-miR-543	NM_014997	KLHDC10	2187	2203	1	-18.1	1	13	16	8	3UTR		1	1
hsa-miR-543	NM_015088	TNRC6B	16412	16433	1	-24.7	1	14	16	14	3UTR	MIRT087922	1	1
hsa-miR-543	NM_015344	LEPROTL1	2440	2471	1	-20	1	15	20	10	3UTR		1	1
hsa-miR-543	NM_015446	AHCTF1	8103	8120	1	-18.4	1	14	17	8	3UTR		1	1
hsa-miR-543	NM_018704	CTTNBP2NL	4550	4572	1	-22.5	1	18	22	13	3UTR		1	1
hsa-miR-543	NM_019084	CCNJ	3699	3736	1	-18.1	1	12	14	12	3UTR		1	1
hsa-miR-543	NM_019885	CYP26B1	4404	4422	1	-18.3	1	15	18	8	3UTR		1	1
hsa-miR-543	NM_022473	ZNF106	9278	9299	1	-17.7	1	16	21	7	3UTR		1	1
hsa-miR-543	NM_022740	HIPK2	7839	7876	1	-21.6	1	15	19	11	3UTR		1	1
hsa-miR-543	NM_002745	MAPK1	5223	5237	1	-19.6	1	12	14	8	3UTR		1	1
hsa-miR-543	NM_002829	PTPN3	3849	3872	1	-19.4	1	17	23	10	3UTR		1	1
hsa-miR-543	NM_003483	HMGA2	3563	3577	1	-17.7	1	13	14	13	3UTR	MIRT557277	1	1
hsa-miR-543	NM_003839	TNFRSF11A	3978	4002	1	-19.3	1	19	24	9	3UTR		1	1
hsa-miR-543	NM_003980	MAP7	3431	3465	1	-19.7	1	22	34	8	3UTR		1	1
hsa-miR-543	NM_004663	RAB11A	2392	2417	1	-19.4	1	14	17	7	3UTR		1	1
hsa-miR-543	NM_005065	SEL1L	7579	7598	1	-19.4	1	17	19	13	3UTR		1	1
hsa-miR-543	NM_005188	CBL	3151	3171	1	-19.4	1	17	20	9	3UTR		1	1
hsa-miR-543	NM_005537	ING1	1770	1787	1	-19.1	1	14	17	8	3UTR		1	1
hsa-miR-543	NM_006599	NFAT5	7765	7796	1	-20.4	1	13	15	13	3UTR		1	1
hsa-miR-543	NM_007129	ZIC2	1948	1971	1	-19.3	1	18	23	9	3UTR		1	1
hsa-miR-543	NM_014333	CADM1	6366	6386	1	-21.9	1	16	20	10	3UTR		1	1
hsa-miR-543	NM_001322250	MSI2	1684	1702	1	-19.8	1	14	18	8	3UTR		1	1
hsa-miR-543	NM_001323342	AHCTF1	8423	8440	1	-18.4	1	14	17	8	3UTR		1	1
hsa-miR-543	NM_001348800	ZBTB20	11945	11965	1	-22.7	1	18	20	11	3UTR		1	1
hsa-miR-543	NM_001367542	CAMK2G	2655	2674	1	-19.6	1	16	19	11	3UTR		1	1
hsa-miR-543	NM_000217	KCNA1	6324	6344	1	-20.7	1	17	20	9	3UTR		1	1
hsa-miR-543	NM_000368	TSC1	7182	7208	1	-21.7	1	18	26	14	3UTR		1	1
hsa-miR-543	NM_001012994	SNX30	7062	7082	1	-19.5	1	17	20	12	3UTR		1	1
hsa-miR-543	NM_001012994	SNX30	2624	2640	1	-19.3	1	14	16	10	3UTR		1	1
hsa-miR-543	NM_001024843	TNRC6B	14404	14425	1	-24.7	1	14	16	14	3UTR	MIRT087922	1	1
hsa-miR-543	NM_001080497	MEGF9	4708	4729	1	-18.8	1	18	21	12	3UTR		1	1
hsa-miR-543	NM_001098517	CADM1	6282	6302	1	-21.9	1	16	20	10	3UTR		1	1
hsa-miR-543	NM_001098517	CADM1	3748	3768	1	-17.7	1	16	20	10	3UTR		1	1
hsa-miR-543	NM_001109977	FAM160A1	9570	9591	1	-21.2	1	18	21	8	3UTR		1	1
hsa-miR-543	NM_001113178	NFAT5	7816	7847	1	-20.4	1	13	15	13	3UTR		1	1
hsa-miR-543	NM_001134375	CCNJ	3732	3769	1	-18.1	1	12	14	12	3UTR		1	1
hsa-miR-543	NM_001134376	CCNJ	3696	3733	1	-18.1	1	12	14	12	3UTR		1	1
hsa-miR-543	NM_001134408	GRIN2A	5310	5327	1	-18.7	1	14	17	11	3UTR		1	1
hsa-miR-543	NM_001135733	TP53INP1	3833	3871	1	-21.6	1	17	21	9	3UTR		1	1
hsa-miR-543	NM_001162426	TSC1	7179	7205	1	-21.7	1	18	26	14	3UTR		1	1
hsa-miR-543	NM_001162427	TSC1	7029	7055	1	-21.7	1	18	26	14	3UTR		1	1
hsa-miR-543	NM_001162501	TNRC6B	16742	16763	1	-24.7	1	14	16	14	3UTR	MIRT087922	1	1
hsa-miR-543	NM_001164342	ZBTB20	11353	11373	1	-22.7	1	18	20	11	3UTR		1	1
hsa-miR-543	NM_001164343	ZBTB20	11815	11835	1	-22.7	1	18	20	11	3UTR		1	1
hsa-miR-543	NM_001164344	ZBTB20	11609	11629	1	-22.7	1	18	20	11	3UTR		1	1
hsa-miR-543	NM_001164346	ZBTB20	11372	11392	1	-22.7	1	18	20	11	3UTR		1	1
hsa-miR-543	NM_001164347	ZBTB20	11394	11414	1	-22.7	1	18	20	11	3UTR		1	1
hsa-miR-543	NM_001198609	MAP7	3756	3790	1	-19.7	1	22	34	8	3UTR		1	1
hsa-miR-543	NM_001198614	MAP7	3735	3769	1	-19.7	1	22	34	8	3UTR		1	1
hsa-miR-543	NM_001198615	MAP7	3468	3502	1	-19.7	1	22	34	8	3UTR		1	1
hsa-miR-543	NM_001198618	MAP7	3595	3629	1	-19.7	1	22	34	8	3UTR		1	1
hsa-miR-543	NM_001198619	MAP7	3468	3502	1	-19.7	1	22	34	8	3UTR		1	1
hsa-miR-543	NM_001206836	RAB11A	2297	2322	1	-19.4	1	14	17	7	3UTR		1	1
hsa-miR-543	NM_001242377	DCP2	3867	3889	1	-22	1	14	16	14	3UTR		1	1
